# Supplementary material for: A 2:1 cocrystal of the cis and trans isomers of bis­[1,1,1,5,5,5-hexa­fluoro­pentane-2,4-dionato(1−)-κ2 O,O′]bis­(4-phenyl­pyridine N-oxide-κO)copper(II)
Source: Acta Crystallogr Sect E Struct Rep Online. 2010 Nov 27;66(Pt 12):m1689–90. doi: 10.1107/S1600536810049196 (PMC3011520; doi:10.1107/S1600536810049196)
Supplement: Supplementary file 2 [file e-66-m1689-Isup2.hkl]

# 
# h,k,l, Fc-squared, Fo-squared, sigma(Fo-squared) and status flag 
# 
data_I
_shelx_title 'I in P-1' 
_shelx_refln_list_code          4 
_shelx_F_calc_maximum      314.05 
_exptl_crystal_F_000      1233.00 
_reflns_d_resolution_high  0.7302 
 
loop_ 
 _symmetry_equiv_pos_as_xyz 
 'x, y, z' 
 '-x, -y, -z' 
 
_cell_length_a    14.3902 
_cell_length_b    14.7372 
_cell_length_c    14.9636 
_cell_angle_alpha 102.191 
_cell_angle_beta  111.192 
_cell_angle_gamma 114.122 
 
_shelx_F_squared_multiplier     1.000 
 
loop_ 
 _refln_index_h 
 _refln_index_k 
 _refln_index_l 
 _refln_F_squared_calc 
 _refln_F_squared_meas 
 _refln_F_squared_sigma 
 _refln_observed_status 
   2   0   0     2961.33     1245.89     31.44 o 
   3   0   0       90.42      105.81      3.30 o 
   4   0   0     9947.25     9941.34     72.36 o 
   5   0   0    25657.62    26406.71    185.77 o 
   6   0   0      838.22      683.66     10.71 o 
   7   0   0     2843.19     2688.77     26.27 o 
   8   0   0       93.95       95.24      6.47 o 
   9   0   0     1786.44     1770.19     24.25 o 
  10   0   0      103.16       88.26     14.24 o 
  11   0   0       55.86       32.52     13.41 o 
  12   0   0       38.77       54.10     15.62 o 
  13   0   0        0.33       16.40     19.80 o 
  14   0   0      126.63      130.88     26.47 o 
  15   0   0        0.65      -15.93     28.66 o 
 -16   1   0      163.98      112.31     38.78 o 
 -15   1   0       59.33       59.22     31.46 o 
 -14   1   0       20.44       43.42     20.35 o 
 -13   1   0       73.77       63.98     17.36 o 
 -12   1   0        0.79        5.04     13.32 o 
 -11   1   0     1862.46     2010.61     37.71 o 
 -10   1   0      202.36      191.68     12.53 o 
  -9   1   0      139.25      131.59      8.50 o 
  -8   1   0      610.70      642.76     11.57 o 
  -7   1   0     1150.09     1155.81     13.19 o 
  -6   1   0      253.30      281.58      5.82 o 
  -5   1   0    14149.48    15319.40     93.33 o 
  -4   1   0     5805.28     5642.05     34.36 o 
  -3   1   0    10210.34    10286.74     66.00 o 
   2   1   0     3569.57     3385.73     60.25 o 
   3   1   0     2795.85     2355.59     22.06 o 
   4   1   0     5553.25     6002.60     49.84 o 
   5   1   0     9075.19     8816.80     74.43 o 
   6   1   0     1228.48     1198.92     16.88 o 
   7   1   0      144.95      196.12      7.90 o 
   8   1   0      400.43      547.88     12.36 o 
   9   1   0       37.39       43.41      7.73 o 
  10   1   0       81.53       85.75     11.11 o 
  11   1   0       54.67       47.21     13.99 o 
  12   1   0        0.80      -11.25     14.62 o 
  13   1   0       71.42       67.51     20.79 o 
  14   1   0       12.83       22.55     22.76 o 
  15   1   0      114.93      139.32     36.81 o 
 -16   2   0       20.37       17.27     32.23 o 
 -15   2   0      130.51      179.81     67.61 o 
 -14   2   0       29.91       10.59     18.11 o 
 -13   2   0       18.86       34.34     15.94 o 
 -12   2   0      818.79      804.10     27.63 o 
 -11   2   0      283.72      294.36     15.33 o 
 -10   2   0     2181.21     2003.60     29.35 o 
  -9   2   0      130.01      124.94      7.50 o 
  -8   2   0     1008.11      870.46     12.42 o 
  -7   2   0     1089.41     1382.51     14.82 o 
  -6   2   0      761.70      699.34      8.51 o 
  -5   2   0      940.60      871.10      8.34 o 
  -4   2   0     1369.83     1517.70     11.10 o 
  -3   2   0      510.18      454.75      6.54 o 
   1   2   0     5789.26     6189.54     66.31 o 
   2   2   0      249.76      212.11      4.46 o 
   3   2   0     1639.58     1734.31     16.97 o 
   4   2   0      635.12      695.74      9.72 o 
   5   2   0       67.97       83.03      5.50 o 
   6   2   0     2948.63     2901.73     33.35 o 
   7   2   0      739.94      725.96     14.64 o 
   8   2   0      113.47      133.38     12.49 o 
   9   2   0     1660.23     1689.57     28.48 o 
  10   2   0       68.32      120.30     15.01 o 
  11   2   0      234.99      229.70     20.31 o 
  12   2   0      107.01       56.17     19.09 o 
  13   2   0       29.39       43.51     21.62 o 
  14   2   0       91.24      108.82     26.00 o 
 -16   3   0      135.37      224.36     43.62 o 
 -15   3   0        0.22       28.18     22.49 o 
 -14   3   0       60.28       52.65     19.61 o 
 -13   3   0       42.77       40.43     14.49 o 
 -12   3   0      312.86      360.29     17.70 o 
 -11   3   0       20.19        4.19      9.98 o 
 -10   3   0       32.39       16.47      7.45 o 
  -9   3   0     2150.67     2295.30     24.13 o 
  -8   3   0      156.98      113.42      6.34 o 
  -7   3   0     6993.21     6786.82     47.39 o 
  -6   3   0      121.58       99.94      4.28 o 
  -5   3   0     1723.65     1539.42     12.34 o 
  -4   3   0     2627.59     2717.35     18.29 o 
  -3   3   0     1881.39     1797.50     14.04 o 
  -2   3   0     7526.35     3476.97    120.55 o 
  -1   3   0     2918.91     2891.78     29.33 o 
   0   3   0    27768.75    26848.32    169.99 o 
   1   3   0     9332.67     9909.72     65.24 o 
   2   3   0     7127.10     7623.88     61.63 o 
   3   3   0     1479.67     1547.87     15.91 o 
   4   3   0       80.02       57.30      4.70 o 
   5   3   0       16.96       15.72      4.39 o 
   6   3   0       12.47        7.11      5.85 o 
   7   3   0     1197.38     1358.71     24.72 o 
   8   3   0        8.14        2.91      8.82 o 
   9   3   0       65.67       65.78     10.03 o 
  10   3   0      108.48       45.98     13.29 o 
  11   3   0        0.71      -14.11     14.11 o 
  12   3   0      359.03      288.50     26.33 o 
  13   3   0       81.63       98.51     24.84 o 
 -17   4   0       48.35        6.29     32.70 o 
 -16   4   0      119.72      127.55     32.30 o 
 -15   4   0       77.77      115.46     24.60 o 
 -14   4   0        2.25        2.40     21.20 o 
 -13   4   0      743.24      721.56     31.23 o 
 -12   4   0      136.22      160.59     14.64 o 
 -11   4   0      754.60      659.48     15.76 o 
 -10   4   0      682.56      667.34     16.26 o 
  -9   4   0       59.47      108.87      7.25 o 
  -8   4   0     1070.42     1025.79     13.39 o 
  -7   4   0     7331.31     7945.01     53.73 o 
  -6   4   0     2112.61     1911.71     15.78 o 
  -5   4   0     1439.72     1512.41     13.43 o 
  -4   4   0     7486.62     7400.04     46.64 o 
  -3   4   0     2979.51     2635.62     20.04 o 
  -2   4   0     1154.55     1107.55      9.98 o 
  -1   4   0    10273.96    11419.66     69.16 o 
   0   4   0     2808.48     3320.68     20.76 o 
   1   4   0     6226.99     5979.75     39.03 o 
   2   4   0       83.66      126.35      5.32 o 
   3   4   0     6315.88     6893.23     56.06 o 
   4   4   0       97.81      101.13      5.65 o 
   5   4   0      186.54      207.80      9.20 o 
   6   4   0      750.61      698.38     14.79 o 
   7   4   0       10.63       10.12     10.09 o 
   8   4   0     1156.07     1212.50     45.74 o 
   9   4   0      106.88      105.74     11.43 o 
  10   4   0       42.83       22.84     14.32 o 
  11   4   0      149.97      155.22     21.01 o 
  12   4   0       37.06       39.43     20.24 o 
  13   4   0      250.39      285.65     27.56 o 
 -17   5   0      378.09      406.52     46.52 o 
 -16   5   0       18.52        6.83     23.18 o 
 -15   5   0      336.02      313.02     27.76 o 
 -14   5   0       98.49       89.33     18.48 o 
 -13   5   0       10.79      -13.33     13.33 o 
 -12   5   0      209.81      251.52     12.61 o 
 -11   5   0      537.01      503.75     14.99 o 
 -10   5   0     1665.80     1690.04     23.91 o 
  -9   5   0      243.10      310.18      8.74 o 
  -8   5   0     1694.64     1877.47     20.56 o 
  -7   5   0     3109.77     3202.90     25.77 o 
  -6   5   0     1175.05      995.44     11.69 o 
  -5   5   0       10.06       18.95      3.72 o 
  -4   5   0       98.03       74.90      4.09 o 
  -3   5   0      632.14      462.65      6.54 o 
  -2   5   0     3054.01     2615.46     18.30 o 
  -1   5   0     3900.93     3757.43     24.84 o 
   0   5   0     1449.52     1417.81     11.65 o 
   1   5   0      640.28      636.17      9.85 o 
   2   5   0    11071.96    10466.51     75.79 o 
   3   5   0     1186.08      919.40     12.94 o 
   4   5   0     1147.74     1173.44     15.03 o 
   5   5   0      510.65      561.56     13.36 o 
   6   5   0      149.32      122.93      9.39 o 
   7   5   0      449.42      436.05     23.36 o 
   8   5   0      195.50      182.94     14.83 o 
   9   5   0     1079.70     1133.61     33.35 o 
  10   5   0       65.64       63.34     15.60 o 
  11   5   0       23.68       35.59     17.04 o 
  12   5   0        5.70        0.59     18.30 o 
 -17   6   0        2.76      -15.82     25.66 o 
 -16   6   0      271.08      286.06     37.39 o 
 -15   6   0      155.05      126.42     23.47 o 
 -14   6   0      289.49      332.03     22.94 o 
 -13   6   0       58.37       39.29     11.09 o 
 -12   6   0     1508.91     1580.40     27.13 o 
 -11   6   0      216.15      220.49     11.77 o 
 -10   6   0      972.73      992.31     18.91 o 
  -9   6   0      920.49     1056.93     16.58 o 
  -8   6   0      867.70     1069.81     13.94 o 
  -7   6   0     2792.94     2442.36     22.59 o 
  -6   6   0     2576.89     2707.40     23.01 o 
  -5   6   0     1041.05     1025.14     12.22 o 
  -4   6   0      281.57      279.57      6.66 o 
  -3   6   0      276.40      311.77      6.86 o 
  -2   6   0     1941.14     1577.44     13.71 o 
  -1   6   0        1.95        6.66      2.96 o 
   0   6   0      262.22      273.54      5.92 o 
   1   6   0      775.71      985.76     11.20 o 
   2   6   0     1507.56     1338.67     15.63 o 
   3   6   0       49.23       76.93      5.74 o 
   4   6   0      478.21      457.19     10.38 o 
   5   6   0     1262.57     1387.36     21.98 o 
   6   6   0        0.46       -4.96      7.26 o 
   7   6   0      415.82      438.64     16.50 o 
   8   6   0      163.82      182.46     14.40 o 
   9   6   0       30.22       24.04     13.02 o 
  10   6   0       57.74       58.29     15.49 o 
  11   6   0        8.87        0.38     19.88 o 
 -17   7   0        1.96       16.54     24.03 o 
 -16   7   0       15.81        5.09     21.09 o 
 -15   7   0       29.52        0.15     18.11 o 
 -14   7   0      276.68      346.33     22.31 o 
 -13   7   0      542.37      520.24     19.60 o 
 -12   7   0      346.48      323.26     14.00 o 
 -11   7   0      247.57      256.31     10.96 o 
 -10   7   0      105.66       93.70      8.51 o 
  -9   7   0      677.03      620.18     12.64 o 
  -8   7   0     1413.95     1553.89     18.93 o 
  -7   7   0     2137.32     2285.98     21.40 o 
  -6   7   0      206.46      237.02      7.36 o 
  -5   7   0     1584.89     1841.65     18.85 o 
  -4   7   0      250.60      294.27      6.87 o 
  -3   7   0     1307.43     1314.20     14.03 o 
  -2   7   0      658.05      823.51     11.09 o 
  -1   7   0      571.42      707.77      9.88 o 
   0   7   0      569.71      517.77      8.13 o 
   1   7   0      403.75      449.98      8.37 o 
   2   7   0       17.40       16.91      5.23 o 
   3   7   0       20.59       10.76      5.48 o 
   4   7   0       43.46       54.22      6.64 o 
   5   7   0      180.63      158.29     11.15 o 
   6   7   0      447.00      443.42     17.02 o 
   7   7   0       57.23       58.25     12.02 o 
   8   7   0      371.50      380.81     20.76 o 
   9   7   0       26.55       23.12     14.09 o 
  10   7   0        8.12       10.12     16.54 o 
  11   7   0       41.73       32.02     21.94 o 
 -18   8   0       19.79       -0.23     27.39 o 
 -17   8   0      160.58      144.11     28.81 o 
 -16   8   0       41.73       46.23     23.34 o 
 -15   8   0       31.08       13.68     18.14 o 
 -14   8   0       63.86       52.33     16.48 o 
 -13   8   0      355.33      361.57     17.97 o 
 -12   8   0     1671.35     1676.85     25.04 o 
 -11   8   0        3.55        2.19      8.08 o 
 -10   8   0     1225.02     1261.71     19.88 o 
  -9   8   0        0.04       -4.99      4.99 o 
  -8   8   0       18.18       39.41      5.94 o 
  -7   8   0     5178.69     5184.88     39.41 o 
  -6   8   0     1198.91     1123.63     14.78 o 
  -5   8   0     1625.48     1565.45     17.20 o 
  -4   8   0      151.04      164.66      6.34 o 
  -3   8   0     2889.06     2838.06     25.28 o 
  -2   8   0      796.81      819.61     11.92 o 
  -1   8   0      827.33      690.91     10.98 o 
   0   8   0     3236.11     3234.55     25.72 o 
   1   8   0      342.61      412.75      9.52 o 
   2   8   0     1314.28     1236.41     17.29 o 
   3   8   0       21.01       13.84      6.54 o 
   4   8   0      220.24      262.50     13.29 o 
   5   8   0       69.73       75.97     10.82 o 
   6   8   0        0.95       -9.66     10.61 o 
   7   8   0      258.51      292.19     22.54 o 
   8   8   0       41.52       29.45     14.62 o 
   9   8   0       51.17       37.51     18.09 o 
  10   8   0       11.10        2.13     17.16 o 
 -18   9   0       38.06       24.13     27.95 o 
 -17   9   0        0.24       -2.67     23.02 o 
 -16   9   0      422.53      415.28     52.61 o 
 -15   9   0        5.73        0.29     17.20 o 
 -14   9   0     1163.16     1224.38     36.32 o 
 -13   9   0       98.90       93.59     11.33 o 
 -12   9   0      263.70      325.79     13.99 o 
 -11   9   0     1544.67     1543.71     23.81 o 
 -10   9   0       43.56       40.14      5.57 o 
  -9   9   0     3997.63     3846.36     33.35 o 
  -8   9   0     1459.79     1400.28     17.29 o 
  -7   9   0     4364.29     4132.41     35.35 o 
  -6   9   0      341.69      457.03      9.88 o 
  -5   9   0     1936.17     1902.36     19.68 o 
  -4   9   0     4501.01     4677.91     36.79 o 
  -3   9   0     5918.55     6057.02     49.95 o 
  -2   9   0     2032.46     1961.69     20.33 o 
  -1   9   0      982.30     1084.41     14.98 o 
   0   9   0       10.69        4.67      4.91 o 
   1   9   0      826.10      741.01     18.55 o 
   2   9   0       46.44       84.31      8.91 o 
   3   9   0       57.10       26.60      8.92 o 
   4   9   0       18.64       -7.03      9.25 o 
   5   9   0      462.91      464.18     23.85 o 
   6   9   0       11.84       21.34     13.95 o 
   7   9   0      111.82      120.01     17.31 o 
   8   9   0      103.74       99.21     18.46 o 
   9   9   0       17.41        1.63     17.52 o 
 -18  10   0       65.94       56.18     36.92 o 
 -17  10   0        8.88       -3.76     27.95 o 
 -16  10   0      108.61       82.46     27.73 o 
 -15  10   0      810.18      770.81     42.20 o 
 -14  10   0      122.81       86.94     14.45 o 
 -13  10   0      568.43      611.65     22.63 o 
 -12  10   0       45.53       87.93     11.84 o 
 -11  10   0      495.28      537.28     16.57 o 
 -10  10   0       12.53       29.28      7.48 o 
  -9  10   0       21.26        5.57      6.08 o 
  -8  10   0     2533.46     2939.08     28.91 o 
  -7  10   0      722.47      900.75     14.31 o 
  -6  10   0     4302.65     4525.24     38.27 o 
  -5  10   0      855.68      839.87     13.69 o 
  -4  10   0      318.75      327.80     10.28 o 
  -3  10   0     1575.03     1543.45     22.44 o 
  -2  10   0      191.66      273.97      9.75 o 
  -1  10   0     2295.61     1837.11     22.01 o 
   0  10   0      702.03      885.47     15.66 o 
   1  10   0      495.28      471.97     14.68 o 
   2  10   0       24.72       20.74     10.34 o 
   3  10   0       12.29        8.94     11.32 o 
   4  10   0       83.13       64.50     13.37 o 
   5  10   0        8.98        1.97     12.72 o 
   6  10   0      231.92      192.44     20.19 o 
   7  10   0        0.90       25.74     16.16 o 
   8  10   0      159.58      120.18     21.97 o 
 -18  11   0       38.73       36.30     36.04 o 
 -17  11   0      253.76      209.91     39.09 o 
 -16  11   0       79.56       61.04     27.44 o 
 -15  11   0      173.37      133.51     23.18 o 
 -14  11   0      119.82      142.31     18.34 o 
 -13  11   0      325.31      367.93     22.18 o 
 -12  11   0      481.25      414.70     19.08 o 
 -11  11   0     1463.33     1641.80     27.29 o 
 -10  11   0     3499.16     3559.84     39.15 o 
  -9  11   0      298.58      246.04     10.73 o 
  -8  11   0       31.13       56.34      7.28 o 
  -7  11   0     1430.17     1093.34     20.03 o 
  -6  11   0      329.29      328.07      9.99 o 
  -5  11   0     2151.98     2099.77     23.55 o 
  -4  11   0      192.01      232.66      9.90 o 
  -3  11   0     2619.12     2515.03     28.74 o 
  -2  11   0      611.74      590.40     14.04 o 
  -1  11   0        0.07       -2.69      6.41 o 
   0  11   0      811.65      763.50     20.98 o 
   1  11   0      101.48      102.92     12.22 o 
   2  11   0      705.72      707.20     25.84 o 
   3  11   0       47.02       59.02     14.65 o 
   4  11   0       63.23       45.94     14.77 o 
   5  11   0        2.75       -7.75     14.32 o 
   6  11   0        7.33      -15.80     15.80 o 
   7  11   0       62.35       79.99     21.10 o 
 -18  12   0      128.72      129.16     41.24 o 
 -17  12   0        0.29       -7.47     31.18 o 
 -16  12   0      637.65      682.61     40.50 o 
 -15  12   0       18.35       23.99     17.94 o 
 -14  12   0      249.47      231.03     20.50 o 
 -13  12   0       19.26       25.35     13.25 o 
 -12  12   0      202.78      204.86     13.40 o 
 -11  12   0      519.14      538.64     17.65 o 
 -10  12   0     2744.10     2796.24     35.69 o 
  -9  12   0     1756.81     1827.55     25.96 o 
  -8  12   0        4.33       -7.43      7.43 o 
  -7  12   0        9.55        4.97      6.91 o 
  -6  12   0     1501.75     1496.61     21.14 o 
  -5  12   0      507.63      580.54     14.12 o 
  -4  12   0     3174.63     2920.71     32.57 o 
  -3  12   0        6.52        0.99      7.88 o 
  -2  12   0        3.67        8.65      7.53 o 
  -1  12   0        5.93       -2.19      9.48 o 
   0  12   0      109.53      152.69     16.68 o 
   1  12   0      634.27      771.20     27.40 o 
   2  12   0        9.41        9.03     13.75 o 
   3  12   0      251.23      288.31     21.21 o 
   4  12   0      123.50       92.26     18.57 o 
   5  12   0        4.10        0.02     16.47 o 
   6  12   0       29.63       29.36     20.02 o 
 -18  13   0       29.16       35.43     44.27 o 
 -17  13   0        9.57        3.82     32.20 o 
 -16  13   0       23.97        9.18     19.26 o 
 -15  13   0      532.24      508.89     36.15 o 
 -14  13   0        0.66      -14.82     14.82 o 
 -13  13   0      188.75      177.08     18.40 o 
 -12  13   0        1.53       -5.87     11.13 o 
 -11  13   0      360.37      312.54     17.08 o 
 -10  13   0      944.56      987.24     23.57 o 
  -9  13   0      107.89      144.34     11.93 o 
  -8  13   0      170.30      141.79     11.97 o 
  -7  13   0        7.00       20.90      9.28 o 
  -6  13   0      401.82      377.16     14.85 o 
  -5  13   0      205.64      148.73     10.63 o 
  -4  13   0       30.22       39.73      8.54 o 
  -3  13   0      109.09      136.11     11.89 o 
  -2  13   0        1.02      -12.72     12.72 o 
  -1  13   0      161.90      227.65     21.42 o 
   0  13   0       16.99       -1.57     14.68 o 
   1  13   0      255.20      267.88     25.13 o 
   2  13   0      221.53      203.01     22.31 o 
   3  13   0      139.83      111.58     18.64 o 
   4  13   0      128.81      145.24     26.51 o 
   5  13   0       28.42        0.11     25.25 o 
 -17  14   0       43.66       45.52     25.18 o 
 -16  14   0       92.17      102.07     26.84 o 
 -15  14   0        2.57       30.85     20.01 o 
 -14  14   0      316.99      335.73     30.62 o 
 -13  14   0        0.64      -12.75     12.75 o 
 -12  14   0       15.48       41.51     14.86 o 
 -11  14   0       40.52       33.33     14.74 o 
 -10  14   0      110.50      102.08     14.63 o 
  -9  14   0      263.71      322.37     18.65 o 
  -8  14   0      192.70      189.32     14.99 o 
  -7  14   0       40.71       35.63     10.82 o 
  -6  14   0       12.99       13.41      9.54 o 
  -5  14   0     1318.93     1199.46     28.90 o 
  -4  14   0      264.64      244.41     17.11 o 
  -3  14   0        5.55        7.58     13.53 o 
  -2  14   0      556.75      585.47     30.04 o 
  -1  14   0       80.10       30.41     19.05 o 
   0  14   0      343.43      365.17     29.60 o 
   1  14   0        2.20      -18.67     18.67 o 
   2  14   0       58.08       32.79     26.71 o 
   3  14   0       52.31       49.13     32.08 o 
   4  14   0       10.75       -6.29     49.27 o 
 -17  15   0        2.75       48.09     36.56 o 
 -16  15   0       60.37       27.71     30.11 o 
 -15  15   0       12.70        6.28     23.24 o 
 -14  15   0       99.45       46.10     22.41 o 
 -13  15   0      137.38      153.92     20.02 o 
 -12  15   0        0.61        0.64     14.83 o 
 -11  15   0      161.92      181.47     20.37 o 
 -10  15   0       25.71       33.53     13.43 o 
  -9  15   0      291.04      320.15     20.71 o 
  -8  15   0      124.62      129.10     13.82 o 
  -7  15   0       93.63       69.71     12.59 o 
  -6  15   0      120.26      173.01     15.58 o 
  -5  15   0       88.38       84.09     13.74 o 
  -4  15   0       10.20       25.55     14.27 o 
  -3  15   0       20.36        7.10     14.28 o 
  -2  15   0     1109.86      908.98     46.17 o 
  -1  15   0        9.72       14.90     21.17 o 
   0  15   0        1.66       -2.22     20.97 o 
   1  15   0       98.27       58.17     47.17 o 
   2  15   0      126.44      139.41     51.36 o 
 -16  16   0       81.32       83.91     45.81 o 
 -15  16   0       59.94      111.08     39.77 o 
 -14  16   0       11.29      -20.89     22.01 o 
 -13  16   0       47.75       44.31     19.27 o 
 -12  16   0      104.63       67.81     20.56 o 
 -11  16   0       41.88       19.64     17.05 o 
 -10  16   0      179.25      152.76     17.41 o 
  -9  16   0       22.84       21.11     12.37 o 
  -8  16   0      415.38      436.94     23.51 o 
  -7  16   0      219.08      197.18     21.76 o 
  -6  16   0        7.53       -2.08     14.38 o 
  -5  16   0       21.74        3.49     18.99 o 
  -4  16   0        7.02       -2.86     15.50 o 
  -3  16   0      921.42      982.28     55.46 o 
  -2  16   0      162.53      206.49     35.90 o 
  -1  16   0      398.77      359.10     43.50 o 
   0  16   0        9.48       55.56     45.07 o 
   1  16   0       10.10      101.68     51.36 o 
 -16  17   0       23.64        6.75     86.48 o 
 -15  17   0        0.88      -27.68     27.68 o 
 -14  17   0      266.27      283.58     26.80 o 
 -13  17   0       13.40      -15.96     18.41 o 
 -12  17   0      249.16      208.13     23.93 o 
 -11  17   0       73.89       67.25     18.64 o 
 -10  17   0        0.10       -0.02     16.87 o 
  -9  17   0       86.05       75.03     19.04 o 
  -8  17   0        1.59        2.38     16.23 o 
  -7  17   0      279.31      326.24     29.37 o 
  -6  17   0      110.21       94.17     20.09 o 
  -5  17   0       20.59       17.30     17.26 o 
  -4  17   0       42.78       20.35     22.91 o 
  -3  17   0        4.99      -25.86     25.86 o 
  -2  17   0      179.65      209.65     58.70 o 
  -1  17   0        0.39       10.48     47.17 o 
 -15  18   0       28.92       55.35     47.57 o 
 -14  18   0        6.39       29.50     23.91 o 
 -13  18   0      186.00      207.61     29.88 o 
 -12  18   0       77.56       91.50     23.69 o 
 -11  18   0      464.39      433.90     35.91 o 
 -10  18   0        1.97       10.35     20.08 o 
  -9  18   0      180.08      179.72     24.53 o 
  -8  18   0       32.78       34.37     20.53 o 
  -7  18   0        0.35      -11.94     22.05 o 
  -6  18   0      181.99      195.72     29.65 o 
  -5  18   0       18.97       71.02     29.03 o 
  -4  18   0       93.44       87.00     76.00 o 
  -3  18   0       66.75       64.99     54.51 o 
 -13  19   0       46.50       78.90     28.12 o 
 -12  19   0       23.94       35.92     26.91 o 
 -11  19   0        1.60       -2.11     25.26 o 
 -10  19   0      132.12      118.66     33.36 o 
  -9  19   0      152.33      152.04     32.69 o 
  -8  19   0      306.39      214.27     54.95 o 
  -7  19   0       31.22       11.78     31.39 o 
  -6  19   0       79.19       89.78     40.88 o 
   5 -19   1        0.37       -4.19     47.17 o 
   6 -19   1      195.27      300.14     39.70 o 
   7 -19   1        0.66       52.49     26.84 o 
   8 -19   1       49.48       49.89     32.08 o 
   9 -19   1       12.39       28.87     35.69 o 
  10 -19   1        7.30       33.63     26.19 o 
  11 -19   1      317.52      316.95     53.67 o 
  12 -19   1       25.77       45.18     26.17 o 
  13 -19   1       59.55       74.58     26.47 o 
   2 -18   1       89.41       78.62     56.60 o 
   3 -18   1       14.94      -12.58     46.12 o 
   4 -18   1       11.12        6.11     30.35 o 
   5 -18   1       43.29       22.44     20.65 o 
   6 -18   1      206.89      133.59     22.81 o 
   7 -18   1      457.62      475.16     46.78 o 
   8 -18   1       46.03       26.08     18.42 o 
   9 -18   1      171.50      147.90     24.61 o 
  10 -18   1       50.20       27.89     20.22 o 
  11 -18   1       31.01       13.37     19.81 o 
  12 -18   1      298.36      282.12     26.79 o 
  13 -18   1       17.73        3.59     21.04 o 
  14 -18   1      131.82      137.30     37.22 o 
  15 -18   1        0.11       27.32     54.51 o 
   0 -17   1        2.62      -42.98     42.98 o 
   1 -17   1      119.93       78.32     42.98 o 
   2 -17   1        0.38      -19.12     28.72 o 
   3 -17   1      248.46      211.72     26.14 o 
   4 -17   1       14.26       10.02     17.46 o 
   5 -17   1        5.84       12.82     19.11 o 
   6 -17   1       17.51      -12.76     15.83 o 
   7 -17   1        6.16        3.50     15.54 o 
   8 -17   1      280.19      218.22     30.70 o 
   9 -17   1        5.92       -9.65     14.98 o 
  10 -17   1       59.79       31.53     15.92 o 
  11 -17   1        9.56      -16.80     16.80 o 
  12 -17   1       19.60        0.48     18.81 o 
  13 -17   1      269.20      252.08     25.90 o 
  14 -17   1        8.95      -26.68     26.68 o 
  15 -17   1       98.72       40.91     44.83 o 
  16 -17   1        1.00      -19.92     51.36 o 
  -1 -16   1       85.54       95.19     39.83 o 
   0 -16   1       34.74        3.95     25.67 o 
   1 -16   1       88.26      123.24     27.44 o 
   2 -16   1      188.01      208.04     23.61 o 
   3 -16   1       42.14       49.03     24.97 o 
   4 -16   1      287.74      276.58     26.09 o 
   5 -16   1      160.76      169.67     21.14 o 
   6 -16   1      247.05      129.86     17.77 o 
   7 -16   1       14.32       -6.68     13.08 o 
   8 -16   1      117.47       79.53     13.66 o 
   9 -16   1      157.52      145.21     16.81 o 
  10 -16   1       33.93       45.66     17.67 o 
  11 -16   1      234.93      229.17     32.49 o 
  12 -16   1        0.27      -16.07     16.07 o 
  13 -16   1      203.20      253.70     23.57 o 
  14 -16   1       12.89      -10.57     24.44 o 
  15 -16   1        0.37      -19.11     24.00 o 
  16 -16   1       63.06        8.38     33.61 o 
  -3 -15   1        0.02      -36.69     36.69 o 
  -2 -15   1       59.15       30.95     27.17 o 
  -1 -15   1      107.71       60.69     24.84 o 
   0 -15   1      246.26      278.33     29.41 o 
   1 -15   1        0.53       -9.41     18.16 o 
   2 -15   1       12.76       25.30     15.78 o 
   3 -15   1       34.91       31.28     15.84 o 
   4 -15   1       53.30       54.53     14.43 o 
   5 -15   1       70.53       62.85     12.04 o 
   6 -15   1        3.09       -5.76      9.89 o 
   7 -15   1      210.80      199.78     14.85 o 
   8 -15   1      142.03      172.87     16.11 o 
   9 -15   1       35.31       28.95     12.55 o 
  10 -15   1      115.99      116.53     19.15 o 
  11 -15   1       49.03       63.92     16.79 o 
  12 -15   1      463.06      464.85     24.45 o 
  13 -15   1       23.85       18.30     25.31 o 
  14 -15   1      256.89      232.95     28.87 o 
  15 -15   1        7.42        5.26     22.17 o 
  16 -15   1        0.87      -16.09     24.24 o 
  17 -15   1      236.75      230.48     59.43 o 
  -4 -14   1      145.53      116.32     31.62 o 
  -3 -14   1        2.41       -3.26     19.65 o 
  -2 -14   1      118.12       65.34     19.09 o 
  -1 -14   1      135.15      126.87     23.14 o 
   0 -14   1       19.05       29.21     17.59 o 
   1 -14   1      787.19      744.98     30.98 o 
   2 -14   1       80.15      103.18     16.35 o 
   3 -14   1        9.81       -1.44     10.99 o 
   4 -14   1      516.18      550.71     17.00 o 
   5 -14   1       16.34       17.43      9.35 o 
   6 -14   1      199.65      178.30     12.83 o 
   7 -14   1       23.82       27.81     10.74 o 
   8 -14   1       31.85       33.09     11.55 o 
   9 -14   1      146.68      113.61     14.54 o 
  10 -14   1      148.61      151.79     16.66 o 
  11 -14   1      115.20      121.00     16.71 o 
  12 -14   1        1.11        3.43     12.30 o 
  13 -14   1      294.53      337.04     25.37 o 
  14 -14   1        1.87      -15.56     15.56 o 
  15 -14   1      369.71      464.30     36.02 o 
  16 -14   1       62.13       88.74     24.01 o 
  17 -14   1       93.96      173.08     44.68 o 
  -5 -13   1       55.16       71.54     25.42 o 
  -4 -13   1       46.17       95.66     22.62 o 
  -3 -13   1      255.09      224.70     21.63 o 
  -2 -13   1       20.84      -10.30     13.91 o 
  -1 -13   1      198.86      141.40     18.43 o 
   0 -13   1      285.56      284.60     27.36 o 
   1 -13   1       16.40      -11.85     11.85 o 
   2 -13   1      611.77      578.29     17.81 o 
   3 -13   1      129.63      105.69      8.57 o 
   4 -13   1      610.96      731.74     18.52 o 
   5 -13   1       19.20       41.36      9.41 o 
   6 -13   1       42.38      108.17     10.75 o 
   7 -13   1      151.31      217.37     12.17 o 
   8 -13   1        8.69       -8.44      8.44 o 
   9 -13   1      353.48      376.98     16.79 o 
  10 -13   1      402.79      382.29     17.23 o 
  11 -13   1       43.63       50.92     11.65 o 
  12 -13   1       46.75       31.60     13.94 o 
  13 -13   1      453.18      416.70     24.49 o 
  14 -13   1      126.91      117.37     18.99 o 
  15 -13   1       47.47       49.18     21.22 o 
  16 -13   1      612.47      636.03     31.80 o 
  17 -13   1       85.91      103.71     39.27 o 
  -6 -12   1       25.13       30.97     22.73 o 
  -5 -12   1       14.40        4.46     16.55 o 
  -4 -12   1        3.49       -8.25     13.93 o 
  -3 -12   1      102.71       84.81     20.13 o 
  -2 -12   1      645.79      597.15     26.73 o 
  -1 -12   1        0.70       16.81     12.82 o 
   0 -12   1      260.00      250.93     16.07 o 
   1 -12   1       79.46       77.74      9.50 o 
   2 -12   1      346.61      401.82     13.21 o 
   3 -12   1      159.35      127.92      9.02 o 
   4 -12   1      334.08      376.97     12.64 o 
   5 -12   1     3025.97     2978.32     31.17 o 
   6 -12   1     1169.03     1164.05     17.51 o 
   7 -12   1     3589.36     3762.10     35.77 o 
   8 -12   1       22.25       15.23      7.94 o 
   9 -12   1      314.64      247.24     12.70 o 
  10 -12   1      391.86      375.35     15.97 o 
  11 -12   1      693.11      763.01     21.99 o 
  12 -12   1      155.80      221.69     17.53 o 
  13 -12   1      286.65      298.97     20.13 o 
  14 -12   1      405.44      329.96     23.03 o 
  15 -12   1       88.89       37.27     17.09 o 
  16 -12   1       89.07       60.01     27.39 o 
  17 -12   1       65.00       38.73     34.97 o 
  -7 -11   1       61.27       65.00     20.54 o 
  -6 -11   1      200.21      257.22     23.17 o 
  -5 -11   1      101.26       56.60     15.57 o 
  -4 -11   1      300.08      392.80     23.28 o 
  -3 -11   1       67.08       29.20     13.69 o 
  -2 -11   1       13.46       28.18     11.07 o 
  -1 -11   1      508.35      554.73     19.39 o 
   0 -11   1       81.31       67.35      7.31 o 
   1 -11   1     1665.34     1857.67     23.81 o 
   2 -11   1      820.68      813.18     14.90 o 
   3 -11   1      556.29      617.82     13.42 o 
   4 -11   1     1482.35     1691.42     21.97 o 
   5 -11   1       92.26       78.64      7.01 o 
   6 -11   1     2993.71     3235.70     30.49 o 
   7 -11   1      405.98      357.59     10.06 o 
   8 -11   1     3333.00     3490.04     33.05 o 
   9 -11   1      534.05      490.91     13.28 o 
  10 -11   1      550.87      638.40     17.00 o 
  11 -11   1      483.12      523.38     19.09 o 
  12 -11   1      124.63       96.83     13.85 o 
  13 -11   1     1290.33     1440.47     35.88 o 
  14 -11   1       62.95       61.46     17.18 o 
  15 -11   1      297.94      315.48     32.04 o 
  16 -11   1        1.93       28.98     26.08 o 
  17 -11   1       23.86       36.69     33.85 o 
  -8 -10   1       28.57       15.66     18.76 o 
  -7 -10   1       55.01       69.40     18.05 o 
  -6 -10   1        1.14      -12.28     12.28 o 
  -5 -10   1      107.75      109.66     15.80 o 
  -4 -10   1       30.10       25.75     11.57 o 
  -3 -10   1      860.57      952.03     23.20 o 
  -2 -10   1       47.82       20.01      9.52 o 
  -1 -10   1        0.99        8.86      6.19 o 
   0 -10   1      375.27      483.63     12.27 o 
   1 -10   1      108.26      102.56      7.82 o 
   2 -10   1      995.69     1061.09     14.73 o 
   3 -10   1     2473.65     2700.36     26.40 o 
   4 -10   1     2015.47     1922.94     22.85 o 
   5 -10   1      559.32      475.49     10.69 o 
   6 -10   1      238.39      222.13      8.63 o 
   7 -10   1     4717.62     4879.14     41.32 o 
   8 -10   1     1353.52     1428.53     18.68 o 
   9 -10   1     6081.45     5770.46     48.13 o 
  10 -10   1      137.76      134.66      8.27 o 
  11 -10   1        4.57        4.80      8.92 o 
  12 -10   1       43.69       40.20     11.79 o 
  13 -10   1      185.49      188.16     17.22 o 
  14 -10   1     1030.81      950.54     37.95 o 
  15 -10   1       15.90       -9.43     19.96 o 
  16 -10   1      228.21      250.32     38.51 o 
  17 -10   1       83.58       63.40     36.46 o 
  -9  -9   1      104.86      112.52     21.44 o 
  -8  -9   1        1.79       15.59     15.80 o 
  -7  -9   1      125.92      114.53     17.94 o 
  -6  -9   1       55.49       68.20     14.34 o 
  -5  -9   1       10.92       -3.55      9.87 o 
  -4  -9   1      226.77      227.44     13.29 o 
  -3  -9   1       88.11      116.56     10.73 o 
  -2  -9   1      602.78      584.92     15.65 o 
  -1  -9   1     1562.20     1473.17     18.92 o 
   0  -9   1     2390.40     2301.33     22.58 o 
   1  -9   1     1242.99     1259.18     15.43 o 
   2  -9   1     1377.08     1357.40     17.09 o 
   3  -9   1     6687.90     6648.58     48.16 o 
   4  -9   1     8372.67     8562.95     58.38 o 
   5  -9   1     2840.46     2952.95     26.16 o 
   6  -9   1        1.23       -4.45      4.45 o 
   7  -9   1       21.43       12.15      4.84 o 
   8  -9   1       15.03        9.83      5.75 o 
   9  -9   1       70.24       59.77      6.10 o 
  10  -9   1     2075.42     2234.48     27.80 o 
  11  -9   1       12.22        8.99      7.59 o 
  12  -9   1      415.82      455.10     15.66 o 
  13  -9   1        2.66        4.31     13.00 o 
  14  -9   1       16.00       -6.12     15.63 o 
  15  -9   1       79.51      146.10     26.22 o 
  16  -9   1       20.58       29.81     26.58 o 
  17  -9   1       83.64       44.91     30.21 o 
 -10  -8   1        6.20       14.37     18.38 o 
  -9  -8   1        0.56        2.98     15.24 o 
  -8  -8   1      313.46      328.55     21.54 o 
  -7  -8   1        1.82      -11.46     11.46 o 
  -6  -8   1      259.07      274.34     15.30 o 
  -5  -8   1        0.07       -7.14      9.18 o 
  -4  -8   1      219.96      206.09     11.11 o 
  -3  -8   1      810.73      836.34     15.86 o 
  -2  -8   1      177.29      132.51      6.93 o 
  -1  -8   1     3030.49     3345.33     26.95 o 
   0  -8   1     3746.49     3823.59     28.62 o 
   1  -8   1     5194.57     4811.74     34.04 o 
   2  -8   1     8811.12     9065.51     61.86 o 
   3  -8   1     1146.74     1328.22     14.59 o 
   4  -8   1       18.09       11.06      4.66 o 
   5  -8   1      253.46      362.08      8.41 o 
   6  -8   1     2076.33     1647.34     17.70 o 
   7  -8   1     2941.07     3171.60     26.42 o 
   8  -8   1     3546.98     3746.45     32.71 o 
   9  -8   1        9.99        7.29      6.03 o 
  10  -8   1       32.84       21.51      7.40 o 
  11  -8   1      113.32       56.06      8.30 o 
  12  -8   1       27.24       22.22      9.21 o 
  13  -8   1       43.86       33.95     10.47 o 
  14  -8   1      159.17      153.54     27.64 o 
  15  -8   1      159.06      178.29     28.43 o 
  16  -8   1       55.34       53.75     24.29 o 
  17  -8   1       27.01       30.96     25.85 o 
 -11  -7   1       23.68        9.91     17.90 o 
 -10  -7   1       48.53       41.52     16.28 o 
  -9  -7   1      172.42      152.92     17.66 o 
  -8  -7   1      222.22      215.46     17.58 o 
  -7  -7   1      221.11      222.08     21.81 o 
  -6  -7   1       17.41       22.47      9.62 o 
  -5  -7   1      652.44      723.13     16.94 o 
  -4  -7   1      206.78      279.67      9.40 o 
  -3  -7   1       47.25       11.55      5.66 o 
  -2  -7   1       18.08        0.17      4.12 o 
  -1  -7   1     1166.89     1160.49     12.19 o 
   0  -7   1     8778.98     8200.58     51.55 o 
   1  -7   1      143.32      220.81      5.66 o 
   2  -7   1       20.37       11.00      3.78 o 
   3  -7   1      268.78      326.13      7.36 o 
   4  -7   1     2425.02     2720.87     22.36 o 
   5  -7   1      580.04      709.71     11.08 o 
   6  -7   1      666.22      648.10     10.50 o 
   7  -7   1    11681.84    11855.30     77.03 o 
   8  -7   1       51.83       72.51      6.15 o 
   9  -7   1     1389.67     1312.78     18.86 o 
  10  -7   1       20.35       21.96      6.65 o 
  11  -7   1      621.74      599.17     16.50 o 
  12  -7   1      580.77      545.05     18.94 o 
  13  -7   1      244.09      207.21     16.69 o 
  14  -7   1      555.63      472.91     27.60 o 
  15  -7   1       16.36       19.70     18.27 o 
  16  -7   1      103.32       92.67     25.66 o 
  17  -7   1       34.07       45.58     33.91 o 
 -12  -6   1        1.79        5.42     18.78 o 
 -11  -6   1       60.30       44.69     16.89 o 
 -10  -6   1        2.11        0.63     13.53 o 
  -9  -6   1      380.18      408.23     20.36 o 
  -8  -6   1       23.42       31.22     12.22 o 
  -7  -6   1      653.36      698.90     22.62 o 
  -6  -6   1       90.70       71.91      8.13 o 
  -5  -6   1        0.40        4.86      6.02 o 
  -4  -6   1     1451.59     1523.36     19.39 o 
  -3  -6   1       47.02       37.65      4.35 o 
  -2  -6   1     4391.69     4481.06     32.77 o 
  -1  -6   1       66.10       37.83      3.85 o 
   0  -6   1      306.69      313.18      5.61 o 
   1  -6   1     1739.44     2003.92     15.55 o 
   2  -6   1    11793.26    11989.29     70.72 o 
   3  -6   1     6507.43     6005.86     38.57 o 
   4  -6   1       60.93      116.49      4.92 o 
   5  -6   1        8.23       17.16      3.99 o 
   6  -6   1       28.33       21.64      4.21 o 
   7  -6   1      399.58      437.08      8.99 o 
   8  -6   1     8772.84     8795.86     64.47 o 
   9  -6   1       17.13        9.76      5.47 o 
  10  -6   1      826.59      829.48     19.55 o 
  11  -6   1      286.82      348.99     13.49 o 
  12  -6   1      794.55      780.64     30.34 o 
  13  -6   1      285.39      246.88     20.24 o 
  14  -6   1      191.16      214.07     21.44 o 
  15  -6   1      262.32      312.44     25.39 o 
  16  -6   1        0.95       -4.51     21.80 o 
  17  -6   1      556.85      588.61     46.59 o 
 -13  -5   1       84.03       63.28     26.53 o 
 -12  -5   1        0.00      -14.29     16.90 o 
 -11  -5   1       60.60       62.09     20.36 o 
 -10  -5   1      105.15      136.26     18.03 o 
  -9  -5   1       15.79       39.64     14.74 o 
  -8  -5   1      533.86      562.38     22.19 o 
  -7  -5   1       57.79       66.63     11.23 o 
  -6  -5   1     1328.56     1223.10     20.19 o 
  -5  -5   1        1.54        5.01      5.14 o 
  -4  -5   1       82.26       71.49      5.18 o 
  -3  -5   1     8091.04     8261.67     59.59 o 
  -2  -5   1     1359.58     1088.79     11.70 o 
  -1  -5   1      180.08      201.62      4.97 o 
   0  -5   1    25533.04    25666.13    134.72 o 
   1  -5   1       62.80      157.01      3.81 o 
   2  -5   1     3550.68     3650.89     23.93 o 
   3  -5   1     5803.49     5325.65     33.84 o 
   4  -5   1      202.50      285.88      5.48 o 
   5  -5   1     1165.03     1097.39     11.65 o 
   6  -5   1     6823.05     6847.18     44.60 o 
   7  -5   1     1876.12     2147.99     19.67 o 
   8  -5   1      104.62       77.97      5.26 o 
   9  -5   1     3714.49     3493.88     32.47 o 
  10  -5   1       54.79       57.63      7.66 o 
  11  -5   1      119.27      179.07     10.94 o 
  12  -5   1     1476.10     1429.60     30.89 o 
  13  -5   1     1224.76     1114.84     47.59 o 
  14  -5   1       68.05       44.84     17.08 o 
  15  -5   1       23.20       54.63     18.31 o 
  16  -5   1       51.48       65.64     27.30 o 
  17  -5   1      307.81      344.38     51.13 o 
 -13  -4   1       37.30       38.15     23.49 o 
 -12  -4   1      252.05      261.74     29.20 o 
 -11  -4   1       26.66       20.47     16.09 o 
 -10  -4   1       88.87       92.48     15.54 o 
  -9  -4   1       42.83       77.78     15.78 o 
  -8  -4   1      389.04      434.04     18.71 o 
  -7  -4   1     1121.83     1160.88     21.60 o 
  -6  -4   1      375.37      421.39     11.20 o 
  -5  -4   1       11.36       12.65      4.97 o 
  -4  -4   1     1342.25     1373.51     15.86 o 
  -3  -4   1     8441.27     8729.69     60.60 o 
  -2  -4   1     5880.55     5775.90     37.16 o 
  -1  -4   1     2867.62     3441.97     21.91 o 
   0  -4   1    10852.62    11480.31     63.54 o 
   1  -4   1    98627.38    99168.51    524.01 o 
   2  -4   1    42181.82    43276.71    239.74 o 
   3  -4   1      185.97      202.40      5.22 o 
   4  -4   1     5027.76     5296.14     33.52 o 
   5  -4   1     2292.05     2254.80     17.24 o 
   6  -4   1     5318.12     6200.57     42.36 o 
   7  -4   1      806.47      694.88     10.80 o 
   8  -4   1      211.99      182.79      7.04 o 
   9  -4   1     1613.18     1476.96     18.25 o 
  10  -4   1       94.21       90.93      7.54 o 
  11  -4   1        0.42       -5.08     10.26 o 
  12  -4   1     1599.35     1643.10     37.33 o 
  13  -4   1       92.17       72.90     16.84 o 
  14  -4   1      510.32      585.96     29.72 o 
  15  -4   1       41.27       51.75     21.01 o 
  16  -4   1        8.99       17.52     32.70 o 
 -14  -3   1       29.53       22.34     24.32 o 
 -13  -3   1       26.84       20.53     21.36 o 
 -12  -3   1        8.16        6.38     16.31 o 
 -11  -3   1      301.48      330.53     28.80 o 
 -10  -3   1      298.70      290.19     19.27 o 
  -9  -3   1      992.40     1134.68     24.05 o 
  -8  -3   1      156.72      151.51      9.01 o 
  -7  -3   1       11.65       25.90      6.43 o 
  -6  -3   1      239.11      250.06      8.17 o 
  -5  -3   1       56.88       69.25      5.79 o 
  -4  -3   1     1328.19     1171.35     14.80 o 
  -3  -3   1      535.53      535.69      7.52 o 
  -2  -3   1     8287.24     7303.45     46.97 o 
  -1  -3   1       41.18       25.92      2.23 o 
   0  -3   1     3731.86     3189.55     26.74 o 
   1  -3   1     8045.20     6996.23     81.14 o 
   2  -3   1     7082.40     7070.45     45.71 o 
   3  -3   1     4290.68     3535.56     23.24 o 
   4  -3   1       83.44       63.62      2.92 o 
   5  -3   1       89.33       49.94      3.08 o 
   6  -3   1     1449.16     1590.23     14.61 o 
   7  -3   1     1246.69     1366.67     14.63 o 
   8  -3   1      607.12      682.73     10.85 o 
   9  -3   1      152.49      123.27      7.80 o 
  10  -3   1     1998.17     2149.66     28.66 o 
  11  -3   1      119.89       94.77     12.31 o 
  12  -3   1      141.83      103.40     14.46 o 
  13  -3   1       42.38       81.40     16.25 o 
  14  -3   1        2.17       23.81     17.40 o 
  15  -3   1      329.80      332.59     43.06 o 
  16  -3   1       15.19       50.19     32.77 o 
 -14  -2   1       13.45        8.76     22.82 o 
 -13  -2   1       60.72      105.32     22.84 o 
 -12  -2   1       17.50       10.65     14.95 o 
 -11  -2   1        0.07      -13.35     13.99 o 
 -10  -2   1      675.03      731.85     24.43 o 
  -9  -2   1      345.30      256.97     13.12 o 
  -8  -2   1      574.45      565.35     13.86 o 
  -7  -2   1     1442.24     1422.32     19.07 o 
  -6  -2   1      381.64      356.22      9.04 o 
  -5  -2   1      478.92      376.53      9.66 o 
  -4  -2   1     3204.09     2988.98     24.93 o 
  -3  -2   1     1918.58     1859.96     15.97 o 
  -2  -2   1    23479.96    23570.28    143.47 o 
  -1  -2   1     7984.01     7666.76     96.13 o 
   2  -2   1      336.04      131.29     19.94 o 
   3  -2   1      249.96      214.86      5.54 o 
   4  -2   1     5945.78     5798.53     34.86 o 
   5  -2   1      619.19      618.80      7.69 o 
   6  -2   1     1403.31     1589.52     16.37 o 
   7  -2   1        6.77       -0.08      4.17 o 
   8  -2   1       31.30       60.07      6.07 o 
   9  -2   1       89.71       84.65      7.85 o 
  10  -2   1      106.83       98.02     11.56 o 
  11  -2   1     1031.36     1129.68     31.50 o 
  12  -2   1       56.45       46.09     13.52 o 
  13  -2   1        2.00       13.22     14.34 o 
  14  -2   1       20.35       30.41     20.07 o 
  15  -2   1       57.86       25.48     29.96 o 
 -15  -1   1        1.24       -2.22     48.22 o 
 -14  -1   1      134.71      114.60     26.94 o 
 -13  -1   1        1.82        0.01     20.54 o 
 -12  -1   1      337.44      394.40     23.97 o 
 -11  -1   1       67.79      161.29     17.80 o 
 -10  -1   1      679.10      666.41     22.27 o 
  -9  -1   1      680.27      687.78     16.53 o 
  -8  -1   1      339.10      389.81     10.95 o 
  -7  -1   1     1720.66     1569.54     19.50 o 
  -6  -1   1     3693.74     3642.57     30.77 o 
  -5  -1   1     9058.64     8795.30     65.15 o 
  -4  -1   1      259.27      242.79      5.15 o 
  -3  -1   1     2269.64     2175.33     15.72 o 
  -2  -1   1     9700.92     8937.73    219.08 o 
   2  -1   1     2688.93     2350.96     51.62 o 
   3  -1   1      287.72      435.74      6.46 o 
   4  -1   1     3322.73     3156.18     26.68 o 
   5  -1   1     5675.13     4950.65     43.55 o 
   6  -1   1      226.75      138.12      8.05 o 
   7  -1   1     1671.47     1441.94     17.87 o 
   8  -1   1       64.00       74.42      5.70 o 
   9  -1   1      511.52      402.10     12.07 o 
  10  -1   1      441.03      359.28     17.70 o 
  11  -1   1       32.63       33.56     12.02 o 
  12  -1   1       19.89       34.72     13.46 o 
  13  -1   1       72.40       40.96     17.59 o 
  14  -1   1      183.28      175.39     28.59 o 
  15  -1   1       15.59       -0.83     23.31 o 
 -15   0   1        0.32       31.04     41.41 o 
 -14   0   1       57.27       42.32     19.38 o 
 -13   0   1      183.13      259.00     35.33 o 
 -12   0   1      348.04      383.67     21.91 o 
 -11   0   1      665.25      606.29     22.92 o 
 -10   0   1      265.79      272.38     14.33 o 
  -9   0   1      653.54      603.17     14.68 o 
  -8   0   1       39.74       62.82      6.24 o 
  -7   0   1     1060.11     1198.41     14.66 o 
  -6   0   1     3724.78     3610.71     28.62 o 
  -5   0   1     6949.00     7263.52     48.67 o 
  -4   0   1    12108.21    11451.21     67.87 o 
  -3   0   1    70329.84    69088.52    461.26 o 
   2   0   1     1199.26     1153.71     21.00 o 
   3   0   1     3485.58     3184.42     32.67 o 
   4   0   1      762.59      638.74     10.92 o 
   5   0   1     4299.61     4228.15     38.50 o 
   6   0   1     2205.62     2303.17     24.47 o 
   7   0   1       61.06       73.25      6.36 o 
   8   0   1      534.47      647.65     15.97 o 
   9   0   1      162.36      192.46     12.37 o 
  10   0   1      416.66      453.23     15.40 o 
  11   0   1       27.60       14.67     11.41 o 
  12   0   1        0.10        0.69     14.95 o 
  13   0   1        2.63      -16.08     16.90 o 
  14   0   1        5.73       15.01     21.83 o 
  15   0   1      300.66      365.00     64.04 o 
 -16   1   1       12.57       26.16     31.94 o 
 -15   1   1      147.87      125.33     30.39 o 
 -14   1   1       12.52       18.76     18.56 o 
 -13   1   1      260.86      243.14     22.26 o 
 -12   1   1     1697.73     1603.29     37.77 o 
 -11   1   1       34.61       61.13     12.68 o 
 -10   1   1     2668.72     2645.37     36.95 o 
  -9   1   1        0.78        7.06      5.57 o 
  -8   1   1     2245.27     2189.42     21.24 o 
  -7   1   1      617.44      611.71      9.88 o 
  -6   1   1     1793.88     1571.46     14.35 o 
  -5   1   1     5663.69     5889.34     36.77 o 
  -4   1   1       96.75      119.61      3.07 o 
  -3   1   1     6423.23     6267.19     51.77 o 
   2   1   1     1330.06     1366.81     20.71 o 
   3   1   1     2186.26     2141.61     29.47 o 
   4   1   1     4199.51     4288.04     46.65 o 
   5   1   1      263.29      307.21      9.69 o 
   6   1   1      261.16      237.79      7.90 o 
   7   1   1     3054.59     2826.74     33.08 o 
   8   1   1       52.35       40.55      8.14 o 
   9   1   1     1060.79      850.76     24.60 o 
  10   1   1      281.28      247.85     12.44 o 
  11   1   1      553.48      619.33     26.82 o 
  12   1   1       20.22       16.05     16.78 o 
  13   1   1        2.36       26.40     20.86 o 
  14   1   1      128.03      132.14     26.52 o 
 -16   2   1       23.85        8.10     32.36 o 
 -15   2   1      127.28      111.54     35.23 o 
 -14   2   1      375.97      321.67     25.40 o 
 -13   2   1      102.04       77.66     15.62 o 
 -12   2   1      237.89      274.22     18.15 o 
 -11   2   1       12.65       18.05      9.76 o 
 -10   2   1        4.19       10.23      5.60 o 
  -9   2   1      396.61      350.02      9.19 o 
  -8   2   1      242.87      365.99      8.72 o 
  -7   2   1    10357.84    10235.26     68.07 o 
  -6   2   1     2096.67     2064.88     16.19 o 
  -5   2   1      843.49      864.92      8.66 o 
  -4   2   1     2137.78     2083.62     14.81 o 
  -3   2   1     6858.31     7004.69     57.53 o 
  -2   2   1       54.17        5.92      2.31 o 
   0   2   1    19358.14    17960.35    312.20 o 
   1   2   1     5029.91     4320.08     46.74 o 
   2   2   1     1619.45     1672.10     36.04 o 
   3   2   1      259.80      402.51     10.34 o 
   4   2   1      448.15      518.23     12.80 o 
   5   2   1     1513.49     1580.59     21.57 o 
   6   2   1      203.58      147.32      7.90 o 
   7   2   1      138.44      149.38      8.63 o 
   8   2   1       88.41       98.96     10.90 o 
   9   2   1       42.29       36.52     13.43 o 
  10   2   1      206.68      237.80     16.65 o 
  11   2   1        3.61      -13.67     13.67 o 
  12   2   1      197.45      252.38     23.86 o 
  13   2   1       73.96       43.97     30.65 o 
 -17   3   1        4.46      -21.41     68.66 o 
 -16   3   1       62.54       68.53     29.04 o 
 -15   3   1      195.05      125.15     24.38 o 
 -14   3   1        3.47       10.79     16.69 o 
 -13   3   1      540.72      620.29     35.28 o 
 -12   3   1        4.76       -9.93      9.93 o 
 -11   3   1     2261.91     2251.08     28.93 o 
 -10   3   1       54.26       84.18      7.74 o 
  -9   3   1      476.96      515.10     11.14 o 
  -8   3   1      112.02       69.95      5.02 o 
  -7   3   1        7.04        1.98      3.33 o 
  -6   3   1     6606.07     6337.88     39.48 o 
  -5   3   1      420.25      455.36      6.66 o 
  -4   3   1      305.91      261.35      5.40 o 
  -3   3   1    22756.83    22406.00    136.11 o 
  -2   3   1     3121.90     3146.73     37.12 o 
  -1   3   1    41198.38    38984.62    257.31 o 
   0   3   1     1280.87     1134.44     10.10 o 
   1   3   1      109.83       55.62      3.49 o 
   2   3   1     2860.12     3159.08     34.23 o 
   3   3   1     2687.72     2431.42     33.70 o 
   4   3   1     2074.18     2206.24     35.67 o 
   5   3   1      332.67      311.20      9.02 o 
   6   3   1     1457.44     1384.94     19.74 o 
   7   3   1       34.26       39.28      7.64 o 
   8   3   1     1075.31     1084.52     28.04 o 
   9   3   1      172.52      121.92     23.33 o 
  10   3   1        2.33       13.38     12.73 o 
  11   3   1      119.83      177.12     23.45 o 
  12   3   1       60.18       48.66     25.57 o 
  13   3   1      265.52      276.23     81.41 o 
 -17   4   1       80.28       66.46     32.58 o 
 -16   4   1       17.18       34.62     26.33 o 
 -15   4   1       29.09       45.41     21.24 o 
 -14   4   1      318.93      348.29     27.32 o 
 -13   4   1      286.11      326.66     19.56 o 
 -12   4   1      246.03      301.93     12.61 o 
 -11   4   1      140.75      125.81     10.06 o 
 -10   4   1     3638.28     4070.20     40.33 o 
  -9   4   1        3.46        7.99      4.87 o 
  -8   4   1       90.96       17.57      4.38 o 
  -7   4   1        1.25       -4.03      4.03 o 
  -6   4   1     3353.40     3495.60     25.48 o 
  -5   4   1      424.36      591.35      8.02 o 
  -4   4   1     1820.01     1704.36     15.09 o 
  -3   4   1      402.44      607.13      7.36 o 
  -2   4   1       44.50       24.40      2.49 o 
  -1   4   1      818.83      774.80      7.94 o 
   0   4   1      275.40      251.09      4.39 o 
   1   4   1     1735.18     1941.63     18.81 o 
   2   4   1     3892.40     3790.23     35.61 o 
   3   4   1     2642.11     2875.77     30.59 o 
   4   4   1     6991.98     6752.66     62.17 o 
   5   4   1       62.83       56.53      6.38 o 
   6   4   1       27.95       27.01      6.71 o 
   7   4   1      734.99      746.07     20.63 o 
   8   4   1      167.40      204.50     16.98 o 
   9   4   1      592.20      615.82     34.57 o 
  10   4   1      110.24      139.30     17.32 o 
  11   4   1      272.92      295.03     21.18 o 
  12   4   1       67.48       42.94     18.39 o 
 -17   5   1       41.87       59.12     28.32 o 
 -16   5   1      209.34      249.60     31.89 o 
 -15   5   1       23.38       16.97     18.73 o 
 -14   5   1      229.25      227.39     16.48 o 
 -13   5   1        2.47        5.49     10.09 o 
 -12   5   1     1582.11     1465.94     25.84 o 
 -11   5   1      504.40      427.08     13.73 o 
 -10   5   1        3.40        8.88      7.65 o 
  -9   5   1     2973.33     3172.08     29.34 o 
  -8   5   1      634.65      535.56      9.78 o 
  -7   5   1     3473.15     3073.00     24.65 o 
  -6   5   1      591.66      509.49     10.25 o 
  -5   5   1     4694.77     4251.42     30.78 o 
  -4   5   1      132.94      104.22      4.30 o 
  -3   5   1        8.16        3.26      2.74 o 
  -2   5   1     4443.42     4472.45     33.10 o 
  -1   5   1     5511.16     5080.43     33.44 o 
   0   5   1       39.95       26.47      3.29 o 
   1   5   1      351.48      451.18      8.42 o 
   2   5   1     1021.77      834.59     11.50 o 
   3   5   1     4904.60     4868.68     44.75 o 
   4   5   1       76.68      114.34      6.39 o 
   5   5   1     1230.20     1182.39     18.50 o 
   6   5   1       53.64       41.20      8.42 o 
   7   5   1     1421.06     1470.10     33.99 o 
   8   5   1       83.16       74.47     16.50 o 
   9   5   1       22.83       17.68     11.83 o 
  10   5   1      175.54      199.47     18.25 o 
  11   5   1       17.55       -6.94     14.55 o 
  12   5   1      382.18      459.50     47.17 o 
 -18   6   1      311.00      244.27     42.11 o 
 -17   6   1       14.56       36.30     26.37 o 
 -16   6   1        1.28       23.67     21.34 o 
 -15   6   1      102.88      104.66     21.88 o 
 -14   6   1      111.88      126.48     20.08 o 
 -13   6   1      129.46       95.47     12.20 o 
 -12   6   1      145.11      128.33     11.15 o 
 -11   6   1      305.51      261.28     10.83 o 
 -10   6   1      916.45      797.06     15.16 o 
  -9   6   1      880.76     1036.44     14.36 o 
  -8   6   1      719.15      583.74     10.31 o 
  -7   6   1      587.46      573.07     10.07 o 
  -6   6   1     2133.90     2104.72     19.84 o 
  -5   6   1       20.25        4.64      2.99 o 
  -4   6   1     4600.96     4553.80     30.87 o 
  -3   6   1     1935.50     2051.29     18.11 o 
  -2   6   1      493.42      538.38      8.28 o 
  -1   6   1      314.73      266.42      5.95 o 
   0   6   1      733.16      862.96     12.30 o 
   1   6   1     4482.71     4243.57     36.92 o 
   2   6   1      394.62      378.49      8.45 o 
   3   6   1        1.04       -5.38      5.38 o 
   4   6   1      211.43      153.38      8.73 o 
   5   6   1       50.87       46.12      7.91 o 
   6   6   1      937.24      942.14     23.02 o 
   7   6   1       73.05       76.37     17.41 o 
   8   6   1      289.83      290.34     27.11 o 
   9   6   1        0.33       13.91     12.23 o 
  10   6   1       42.74       20.80     14.37 o 
  11   6   1       56.25       48.76     20.32 o 
 -18   7   1        0.15       22.49     32.06 o 
 -17   7   1      648.94      781.75     46.54 o 
 -16   7   1        0.24       28.51     20.45 o 
 -15   7   1      263.05      305.59     24.80 o 
 -14   7   1      199.97      210.25     20.82 o 
 -13   7   1       89.84      102.37     11.64 o 
 -12   7   1     1055.72     1051.80     19.70 o 
 -11   7   1      312.99      293.36     11.86 o 
 -10   7   1      157.70      126.22      7.88 o 
  -9   7   1       21.27       12.00      5.06 o 
  -8   7   1      378.81      365.99      9.15 o 
  -7   7   1      534.45      444.68     11.24 o 
  -6   7   1      733.58      886.29     13.57 o 
  -5   7   1     2851.43     2187.40     20.13 o 
  -4   7   1      359.36      461.13      8.23 o 
  -3   7   1     2854.59     2705.47     22.92 o 
  -2   7   1       19.44       19.62      3.94 o 
  -1   7   1     1621.12     1591.52     15.97 o 
   0   7   1      888.68      812.10     11.21 o 
   1   7   1      131.50       63.65      5.50 o 
   2   7   1     2107.80     2175.44     23.77 o 
   3   7   1      812.19      763.84     14.89 o 
   4   7   1       37.48       31.42      8.45 o 
   5   7   1       80.89      110.47     11.54 o 
   6   7   1      283.73      294.37     19.86 o 
   7   7   1      226.08      221.22     19.74 o 
   8   7   1        4.01       -3.06     11.57 o 
   9   7   1      215.36      221.95     21.29 o 
  10   7   1        0.16      -14.97     14.97 o 
 -18   8   1      276.95      310.27     40.78 o 
 -17   8   1        1.26       -0.17     27.76 o 
 -16   8   1      200.73      154.75     25.86 o 
 -15   8   1       83.31       42.67     17.90 o 
 -14   8   1       74.67       71.96     14.47 o 
 -13   8   1       38.11       25.59      9.08 o 
 -12   8   1        0.22        0.65      8.06 o 
 -11   8   1     2022.35     2184.60     28.05 o 
 -10   8   1       57.56       57.52      6.09 o 
  -9   8   1     3605.57     3457.29     30.86 o 
  -8   8   1      593.92      545.69     12.60 o 
  -7   8   1       68.33       70.30      6.03 o 
  -6   8   1     1837.17     2210.73     21.77 o 
  -5   8   1       10.13        7.56      4.69 o 
  -4   8   1      512.29      472.03      8.97 o 
  -3   8   1     5475.37     5448.56     42.62 o 
  -2   8   1     8227.43     8471.21     62.28 o 
  -1   8   1     1481.33     1486.87     16.33 o 
   0   8   1      328.36      363.13     10.04 o 
   1   8   1       95.22      108.81      7.27 o 
   2   8   1      759.90      735.31     14.00 o 
   3   8   1       46.48       59.18      9.68 o 
   4   8   1       31.23       41.95      9.35 o 
   5   8   1      281.64      297.71     15.28 o 
   6   8   1       87.94       74.91     14.40 o 
   7   8   1       20.38        1.96     13.40 o 
   8   8   1      179.36      146.38     17.60 o 
   9   8   1        0.55      -15.25     15.25 o 
 -18   9   1       26.72       31.45     28.37 o 
 -17   9   1      165.59      210.06     31.76 o 
 -16   9   1       82.23       86.06     21.72 o 
 -15   9   1      318.96      326.09     25.68 o 
 -14   9   1      190.92      160.66     15.79 o 
 -13   9   1      692.99      656.99     23.48 o 
 -12   9   1       17.23        3.68      8.94 o 
 -11   9   1      124.78      147.83      8.45 o 
 -10   9   1      179.78      220.32      9.39 o 
  -9   9   1        4.67       -6.14      6.14 o 
  -8   9   1     4951.82     5063.08     41.74 o 
  -7   9   1     2374.57     2662.46     25.28 o 
  -6   9   1      287.71      349.51      9.42 o 
  -5   9   1     2036.42     1859.61     19.17 o 
  -4   9   1       23.89       37.76      5.52 o 
  -3   9   1     1842.56     1682.69     19.31 o 
  -2   9   1       18.77        6.60      5.53 o 
  -1   9   1      971.61     1006.30     15.02 o 
   0   9   1      312.42      251.80      8.98 o 
   1   9   1      184.80      299.88     15.24 o 
   2   9   1      592.68      438.09     14.42 o 
   3   9   1       16.99       19.18     11.29 o 
   4   9   1      713.70      812.96     25.45 o 
   5   9   1      139.82      164.61     19.46 o 
   6   9   1      315.67      359.73     21.80 o 
   7   9   1        0.81      -13.48     13.48 o 
   8   9   1      217.62      200.25     32.18 o 
 -18  10   1       88.65      145.45     59.48 o 
 -17  10   1       86.37       52.37     30.78 o 
 -16  10   1       30.27       26.51     22.37 o 
 -15  10   1      110.49       93.53     17.58 o 
 -14  10   1      900.68      884.16     27.01 o 
 -13  10   1      779.13      914.83     25.42 o 
 -12  10   1      476.47      530.13     18.53 o 
 -11  10   1       84.84       75.07      9.35 o 
 -10  10   1      671.20      742.95     18.39 o 
  -9  10   1      320.53      313.31     11.42 o 
  -8  10   1      346.07      397.30     11.19 o 
  -7  10   1      248.15      260.18      9.73 o 
  -6  10   1      479.14      432.03     10.57 o 
  -5  10   1     3305.93     3413.76     30.84 o 
  -4  10   1      103.76       73.85      6.60 o 
  -3  10   1     3387.69     3570.75     35.35 o 
  -2  10   1      177.68      279.86     10.20 o 
  -1  10   1      298.37      256.75      9.71 o 
   0  10   1     1442.91     1477.38     23.64 o 
   1  10   1      169.94      169.41     10.43 o 
   2  10   1        3.95       11.15     10.79 o 
   3  10   1       17.69        7.82     11.27 o 
   4  10   1       74.35      118.80     15.33 o 
   5  10   1        1.18       16.03     13.98 o 
   6  10   1        2.76       -2.81     14.63 o 
   7  10   1      154.63      232.85     22.83 o 
 -18  11   1      161.19      231.30     46.29 o 
 -17  11   1        1.47      -11.92     27.23 o 
 -16  11   1      799.80      863.95     41.10 o 
 -15  11   1       28.49       34.11     16.60 o 
 -14  11   1      240.83      294.64     19.00 o 
 -13  11   1      135.75      109.80     17.22 o 
 -12  11   1      533.57      466.07     16.08 o 
 -11  11   1      738.55      779.82     19.01 o 
 -10  11   1     2494.74     2425.79     30.87 o 
  -9  11   1     2434.36     2597.08     28.39 o 
  -8  11   1        0.07       -6.59      6.59 o 
  -7  11   1      441.34      436.81     11.81 o 
  -6  11   1      191.87      268.37     10.43 o 
  -5  11   1      305.88      332.50     10.69 o 
  -4  11   1     5401.77     5555.84     52.88 o 
  -3  11   1       11.94       16.29      7.45 o 
  -2  11   1        6.08        7.24      7.18 o 
  -1  11   1        9.98       12.18      9.22 o 
   0  11   1      380.36      479.95     19.79 o 
   1  11   1      564.72      531.99     23.78 o 
   2  11   1      159.79      117.98     18.53 o 
   3  11   1       60.92       30.29     13.56 o 
   4  11   1       39.74       19.77     14.92 o 
   5  11   1       26.39       40.69     16.55 o 
   6  11   1        5.51      -11.55     17.86 o 
 -18  12   1        0.42       24.17     34.36 o 
 -17  12   1       90.70       83.59     18.25 o 
 -16  12   1       25.85       18.85     19.69 o 
 -15  12   1     1851.77     1927.72     49.85 o 
 -14  12   1      311.47      317.21     21.37 o 
 -13  12   1      884.92      904.08     27.97 o 
 -12  12   1        6.66        5.61     10.70 o 
 -11  12   1      363.93      388.06     19.26 o 
 -10  12   1     1299.56     1372.02     32.74 o 
  -9  12   1     3881.08     3900.73     40.75 o 
  -8  12   1     1738.38     1844.11     24.81 o 
  -7  12   1      716.41      725.86     15.90 o 
  -6  12   1      775.29     1032.39     17.85 o 
  -5  12   1       17.03        5.40      6.93 o 
  -4  12   1        6.74        2.93      7.67 o 
  -3  12   1      244.35      282.28     11.94 o 
  -2  12   1      122.54      173.45     12.95 o 
  -1  12   1     1132.37      911.36     28.71 o 
   0  12   1       32.35       64.03     16.05 o 
   1  12   1      691.14      646.35     36.83 o 
   2  12   1      334.14      323.18     22.77 o 
   3  12   1      104.25      121.21     23.37 o 
   4  12   1       39.78       45.82     18.63 o 
   5  12   1        1.03      -14.49     20.46 o 
 -18  13   1        1.51      -16.50     32.98 o 
 -17  13   1      127.80      162.81     27.51 o 
 -16  13   1       56.39       33.21     21.33 o 
 -15  13   1       80.41       79.38     18.99 o 
 -14  13   1       24.91       20.47     16.26 o 
 -13  13   1       54.26       57.35     13.25 o 
 -12  13   1      697.69      787.19     26.45 o 
 -11  13   1      134.93      140.87     14.68 o 
 -10  13   1      793.20      939.62     25.71 o 
  -9  13   1      745.85      816.20     22.86 o 
  -8  13   1      143.82      107.70     11.54 o 
  -7  13   1      662.34      691.60     19.79 o 
  -6  13   1      206.35      185.76     11.84 o 
  -5  13   1      160.66      140.96      9.93 o 
  -4  13   1      175.70      225.09     15.62 o 
  -3  13   1       37.44       44.68     12.04 o 
  -2  13   1      485.81      511.33     53.27 o 
  -1  13   1      138.30      158.24     21.74 o 
   0  13   1      386.27      316.30     24.18 o 
   1  13   1        0.31      -12.30     15.74 o 
   2  13   1        4.04       -3.66     17.04 o 
   3  13   1       58.22       51.66     22.22 o 
   4  13   1       10.26      -13.46     45.60 o 
 -18  14   1       74.27      -19.12     40.02 o 
 -17  14   1       42.44       80.11     37.39 o 
 -16  14   1      270.85      292.72     41.85 o 
 -15  14   1        7.69      -19.45     19.45 o 
 -14  14   1        0.53        2.51     19.87 o 
 -13  14   1      161.28      157.43     20.72 o 
 -12  14   1       17.78       25.53     14.70 o 
 -11  14   1      816.52      757.28     29.04 o 
 -10  14   1       37.55       16.01     12.92 o 
  -9  14   1        2.72      -10.32     10.32 o 
  -8  14   1        8.66        4.21      9.87 o 
  -7  14   1       21.48        3.57     10.15 o 
  -6  14   1      424.89      435.89     16.06 o 
  -5  14   1      217.50      285.68     17.91 o 
  -4  14   1      363.71      304.74     18.78 o 
  -3  14   1      174.79      128.00     25.69 o 
  -2  14   1      276.25      298.44     30.18 o 
  -1  14   1       31.87       20.81     20.29 o 
   0  14   1       30.59       38.75     27.08 o 
   1  14   1      334.13      399.20     44.92 o 
   2  14   1       85.05        4.19     37.74 o 
   3  14   1      235.62      326.00     57.65 o 
 -17  15   1      149.96      200.64     50.75 o 
 -16  15   1       53.51       28.35     26.88 o 
 -15  15   1       20.78       20.60     22.14 o 
 -14  15   1       11.74       -5.49     16.56 o 
 -13  15   1      116.02      115.92     19.81 o 
 -12  15   1       42.90       66.77     17.48 o 
 -11  15   1        1.31       12.03     15.13 o 
 -10  15   1      661.76      772.30     29.25 o 
  -9  15   1      245.93      243.11     17.17 o 
  -8  15   1       28.94       20.44     11.68 o 
  -7  15   1      139.27      186.96     17.62 o 
  -6  15   1       13.87        7.14     12.23 o 
  -5  15   1       22.71       12.54     14.08 o 
  -4  15   1      108.58      106.72     16.36 o 
  -3  15   1     1078.71     1145.57     80.07 o 
  -2  15   1       77.76       31.94     26.99 o 
  -1  15   1      191.14      294.09     38.85 o 
   0  15   1        2.17        9.13     30.19 o 
   1  15   1        4.63      -33.54     33.54 o 
 -17  16   1       35.36      124.74     68.13 o 
 -16  16   1      147.25      149.14     90.15 o 
 -15  16   1       51.31       28.14     26.90 o 
 -14  16   1      490.47      487.01     39.47 o 
 -13  16   1        1.61        6.61     18.17 o 
 -12  16   1      220.01      183.59     22.67 o 
 -11  16   1      157.23      154.44     20.36 o 
 -10  16   1        9.18      -12.86     12.86 o 
  -9  16   1       58.30       40.40     15.23 o 
  -8  16   1        6.56      -14.12     14.12 o 
  -7  16   1      174.48      164.62     21.53 o 
  -6  16   1      134.02      160.04     27.58 o 
  -5  16   1      167.19      103.81     21.71 o 
  -4  16   1        4.51        4.31     16.37 o 
  -3  16   1       23.61       14.72     25.94 o 
  -2  16   1      114.49       66.64     30.78 o 
  -1  16   1       27.19        2.10     41.93 o 
   0  16   1       17.07       20.96     44.03 o 
 -16  17   1       38.56        8.37     60.80 o 
 -15  17   1      122.31      150.03     39.16 o 
 -14  17   1        1.73       16.79     20.66 o 
 -13  17   1      221.04      296.35     28.67 o 
 -12  17   1        2.43        8.37     19.40 o 
 -11  17   1       30.19       -3.43     23.55 o 
 -10  17   1        0.45        3.49     16.56 o 
  -9  17   1      257.85      223.80     23.29 o 
  -8  17   1      226.15      217.42     23.89 o 
  -7  17   1      130.20       85.44     22.01 o 
  -6  17   1      224.24      180.63     25.03 o 
  -5  17   1      132.92      105.45     26.78 o 
  -4  17   1       50.65       51.22     30.95 o 
  -3  17   1       33.57      -26.21     45.07 o 
  -2  17   1        1.44      -39.83     39.83 o 
 -15  18   1      196.63      243.03     30.98 o 
 -14  18   1       48.88       54.16     26.13 o 
 -13  18   1       29.98       31.88     23.39 o 
 -12  18   1       38.96       57.98     26.79 o 
 -11  18   1       10.81       21.73     26.39 o 
 -10  18   1      204.88      233.69     38.04 o 
  -9  18   1       70.90       58.42     20.73 o 
  -8  18   1      210.12      202.94     27.19 o 
  -7  18   1       22.77       33.80     27.21 o 
  -6  18   1        8.33       33.63     29.85 o 
  -5  18   1       69.27      107.65     34.50 o 
  -4  18   1       60.83      169.81     60.80 o 
 -13  19   1        9.57       33.11     30.29 o 
 -12  19   1       84.16       92.47     30.24 o 
 -11  19   1        5.72       29.26     28.54 o 
 -10  19   1        0.13       80.15     35.26 o 
  -9  19   1      335.50      334.56     39.32 o 
  -8  19   1       56.75       59.37     33.47 o 
  -7  19   1      213.32      158.74     51.89 o 
   9 -20   2        1.59      -39.83     39.83 o 
   4 -19   2       13.81      -16.45     26.14 o 
   5 -19   2      181.65      167.34     29.17 o 
   6 -19   2        4.16       46.01     22.52 o 
   7 -19   2      250.70      246.29     32.50 o 
   8 -19   2        0.28       -5.77     34.22 o 
   9 -19   2       58.42       46.89     34.62 o 
  10 -19   2       37.64       40.55     24.73 o 
  11 -19   2        1.93      -20.18     20.18 o 
  12 -19   2      286.88      271.32     40.75 o 
  13 -19   2      116.44       95.40     26.94 o 
   2 -18   2       13.00       14.83     38.08 o 
   3 -18   2      161.83      129.58     27.60 o 
   4 -18   2       78.00       72.65     22.28 o 
   5 -18   2        3.20       -7.06     17.70 o 
   6 -18   2      117.46      104.97     21.20 o 
   7 -18   2       68.28       78.09     26.57 o 
   8 -18   2      500.49      522.33     34.86 o 
   9 -18   2      222.99      246.01     33.91 o 
  10 -18   2      128.63      117.33     22.39 o 
  11 -18   2       34.96       23.01     19.67 o 
  12 -18   2        2.09       19.08     18.85 o 
  13 -18   2      312.30      278.18     44.44 o 
  14 -18   2       73.12       79.72     62.89 o 
   0 -17   2        2.30       -1.29     31.46 o 
   1 -17   2       34.45       26.85     28.71 o 
   2 -17   2       68.30       80.58     21.83 o 
   3 -17   2       90.26      112.98     23.11 o 
   4 -17   2      382.73      386.78     36.06 o 
   5 -17   2       66.24       32.14     23.28 o 
   6 -17   2        2.54       22.59     15.81 o 
   7 -17   2       49.80       82.27     19.46 o 
   8 -17   2        0.54       -6.57     13.87 o 
   9 -17   2       58.56       69.65     17.28 o 
  10 -17   2      152.98      168.05     20.82 o 
  11 -17   2      308.56      322.91     27.87 o 
  12 -17   2        1.55      -17.21     17.21 o 
  13 -17   2       25.71       12.95     28.55 o 
  14 -17   2       43.51       32.08     31.08 o 
  15 -17   2        2.53       38.17     63.42 o 
  -2 -16   2       68.11       30.38     38.04 o 
  -1 -16   2        1.92      -24.32     24.52 o 
   0 -16   2      100.84       35.44     24.57 o 
   1 -16   2        3.31      -18.46     18.46 o 
   2 -16   2       56.28       48.50     19.26 o 
   3 -16   2       33.79       47.17     19.08 o 
   4 -16   2      398.20      390.83     28.89 o 
   5 -16   2       58.65       77.32     15.94 o 
   6 -16   2        4.02       -5.02     12.41 o 
   7 -16   2      276.21      373.85     19.27 o 
   8 -16   2      237.73      192.86     16.41 o 
   9 -16   2      318.76      304.47     21.92 o 
  10 -16   2       55.87       78.25     18.81 o 
  11 -16   2        2.67        4.98     16.11 o 
  12 -16   2      142.20      105.91     19.06 o 
  13 -16   2       31.02       19.40     21.60 o 
  14 -16   2      280.69      244.10     33.33 o 
  15 -16   2       66.78       67.93     29.29 o 
  16 -16   2        0.37        8.48     33.80 o 
  -3 -15   2        0.86       -3.65     25.42 o 
  -2 -15   2       32.05       -2.33     21.39 o 
  -1 -15   2       47.26        3.11     19.95 o 
   0 -15   2        0.34        8.48     17.81 o 
   1 -15   2       14.89       24.52     14.02 o 
   2 -15   2        5.30      -13.31     13.31 o 
   3 -15   2      268.40      248.37     21.72 o 
   4 -15   2        4.46       -1.51     11.47 o 
   5 -15   2       15.29       14.86     10.50 o 
   6 -15   2      151.15      155.19     13.27 o 
   7 -15   2        2.16        4.38     11.04 o 
   8 -15   2      212.23      248.84     17.63 o 
   9 -15   2        2.79        1.58     13.08 o 
  10 -15   2      256.87      288.93     23.82 o 
  11 -15   2        3.30       -7.51     14.08 o 
  12 -15   2       26.22       23.68     19.78 o 
  13 -15   2      191.82      179.51     27.31 o 
  14 -15   2       10.65      -15.54     21.69 o 
  15 -15   2      251.91      265.02     34.58 o 
  16 -15   2       37.90       66.92     27.23 o 
  -5 -14   2       41.20       23.34     27.54 o 
  -4 -14   2        2.34      -19.31     19.31 o 
  -3 -14   2      115.16      102.65     21.82 o 
  -2 -14   2       18.36      -13.33     16.13 o 
  -1 -14   2       42.32       61.85     20.31 o 
   0 -14   2      664.00      697.49     29.11 o 
   1 -14   2      406.45      394.33     21.60 o 
   2 -14   2      603.56      640.08     22.92 o 
   3 -14   2       16.14       12.75      8.70 o 
   4 -14   2       15.66       -3.10      9.01 o 
   5 -14   2      197.88      156.61     12.77 o 
   6 -14   2       68.70       35.74     10.45 o 
   7 -14   2      806.04      621.01     21.37 o 
   8 -14   2      221.52      230.42     15.98 o 
   9 -14   2      295.34      269.41     20.19 o 
  10 -14   2      513.55      528.99     33.53 o 
  11 -14   2      376.84      396.58     19.88 o 
  12 -14   2       92.27       88.12     17.10 o 
  13 -14   2      139.48      114.22     19.16 o 
  14 -14   2      273.73      272.40     25.59 o 
  15 -14   2        8.24       14.08     19.48 o 
  16 -14   2      264.69      249.71     21.62 o 
  17 -14   2       49.64      135.33     51.94 o 
  -6 -13   2        5.92      -22.42     22.42 o 
  -5 -13   2        1.29       -0.35     22.20 o 
  -4 -13   2      104.36       79.02     19.60 o 
  -3 -13   2       29.23       11.93     16.80 o 
  -2 -13   2      232.06      228.96     21.13 o 
  -1 -13   2        5.91       12.74     13.61 o 
   0 -13   2      676.06      738.54     27.36 o 
   1 -13   2       57.08       52.45     11.22 o 
   2 -13   2       83.17       60.16     10.12 o 
   3 -13   2      305.49      335.81     13.36 o 
   4 -13   2      149.57      227.28     13.51 o 
   5 -13   2     2394.83     2224.57     31.20 o 
   6 -13   2       22.24       56.35      8.38 o 
   7 -13   2     1281.78     1254.27     21.57 o 
   8 -13   2     1994.07     1899.12     28.17 o 
   9 -13   2      231.21      281.10     14.78 o 
  10 -13   2       37.03       30.42      9.86 o 
  11 -13   2      170.86      200.60     14.49 o 
  12 -13   2      558.73      552.58     25.04 o 
  13 -13   2      541.82      515.31     27.35 o 
  14 -13   2      100.41       88.03     19.11 o 
  15 -13   2      232.50      225.60     22.84 o 
  16 -13   2       10.28       36.54     46.41 o 
  17 -13   2      329.49      437.69     55.85 o 
  -7 -12   2       97.27       90.23     28.12 o 
  -6 -12   2      106.33       75.16     22.57 o 
  -5 -12   2       11.23       17.23     15.65 o 
  -4 -12   2       49.66       22.84     15.00 o 
  -3 -12   2        0.95       -8.86     13.22 o 
  -2 -12   2       27.61       19.08     14.76 o 
  -1 -12   2      305.32      305.67     17.62 o 
   0 -12   2        4.29       -5.14     10.37 o 
   1 -12   2     2787.49     2914.39     36.33 o 
   2 -12   2     3571.67     3459.92     33.52 o 
   3 -12   2      205.62      280.96     10.51 o 
   4 -12   2      509.57      479.98     13.66 o 
   5 -12   2       67.87       65.16      7.13 o 
   6 -12   2     3387.45     3474.59     32.86 o 
   7 -12   2       25.05       28.24      8.10 o 
   8 -12   2      219.91      215.41     11.27 o 
   9 -12   2        1.75        4.65      8.84 o 
  10 -12   2       61.88       68.87     11.34 o 
  11 -12   2        2.20       -0.56     11.63 o 
  12 -12   2        7.24        0.68     12.16 o 
  13 -12   2      220.70      166.68     17.61 o 
  14 -12   2       19.64       -6.17     14.74 o 
  15 -12   2      247.12      258.54     33.65 o 
  16 -12   2        0.23        7.66     28.79 o 
  17 -12   2       16.43        8.64     31.95 o 
  -8 -11   2       27.14       34.81     23.71 o 
  -7 -11   2        4.64      -10.97     16.69 o 
  -6 -11   2        0.53      -14.33     14.33 o 
  -5 -11   2      301.18      254.33     21.56 o 
  -4 -11   2       92.00       87.82     14.98 o 
  -3 -11   2     1129.41      999.88     30.04 o 
  -2 -11   2        0.65       -8.30     11.28 o 
  -1 -11   2      133.29      101.78      8.75 o 
   0 -11   2      499.81      485.71     12.75 o 
   1 -11   2     1034.23     1079.96     17.53 o 
   2 -11   2      347.71      294.73     10.04 o 
   3 -11   2      456.58      506.96     11.93 o 
   4 -11   2     5825.75     5787.00     43.23 o 
   5 -11   2       29.52       24.13      5.82 o 
   6 -11   2     1363.95     1339.24     18.10 o 
   7 -11   2       75.86       62.59      7.72 o 
   8 -11   2       21.94       65.48      7.40 o 
   9 -11   2     3712.71     3643.84     37.38 o 
  10 -11   2      766.89      785.89     20.43 o 
  11 -11   2       19.70       28.45     10.99 o 
  12 -11   2       23.73        7.34     12.01 o 
  13 -11   2       94.89       74.77     14.17 o 
  14 -11   2      573.22      536.65     44.75 o 
  15 -11   2        0.45       -5.95     22.54 o 
  16 -11   2       87.74       92.57     31.99 o 
  17 -11   2       34.20       60.53     35.06 o 
  -9 -10   2      189.80      261.48     39.94 o 
  -8 -10   2        2.51        4.40     17.35 o 
  -7 -10   2       97.00       70.80     17.01 o 
  -6 -10   2        3.39       -1.50     13.61 o 
  -5 -10   2      174.02      189.32     17.20 o 
  -4 -10   2      575.36      607.03     23.59 o 
  -3 -10   2       51.71       56.31     11.33 o 
  -2 -10   2     1513.92     1433.82     22.96 o 
  -1 -10   2     1443.61     1725.67     20.82 o 
   0 -10   2     2785.19     2894.48     27.71 o 
   1 -10   2      164.92      213.76      7.69 o 
   2 -10   2       74.19       93.19      6.34 o 
   3 -10   2     5430.86     5895.46     43.03 o 
   4 -10   2     6093.28     6626.45     50.44 o 
   5 -10   2     4243.63     4457.54     36.06 o 
   6 -10   2      330.51      179.16      8.78 o 
   7 -10   2      633.14      744.22     13.75 o 
   8 -10   2       38.77       35.70      6.53 o 
   9 -10   2       11.58        2.85      5.65 o 
  10 -10   2     2909.05     2940.95     32.73 o 
  11 -10   2      370.20      342.74     14.00 o 
  12 -10   2      203.13      268.88     14.88 o 
  13 -10   2      183.59      144.68     19.29 o 
  14 -10   2       48.80        9.68     20.51 o 
  15 -10   2      214.21      246.73     31.31 o 
  16 -10   2        3.41       51.12     28.47 o 
  17 -10   2       11.96       -7.36     31.37 o 
 -10  -9   2        5.37        3.68     24.05 o 
  -9  -9   2        7.18       22.19     17.44 o 
  -8  -9   2      262.50      226.49     22.34 o 
  -7  -9   2       16.93        8.57     13.50 o 
  -6  -9   2      197.50      190.38     15.35 o 
  -5  -9   2      290.60      303.63     16.32 o 
  -4  -9   2      575.11      650.80     19.60 o 
  -3  -9   2      299.47      379.71     12.74 o 
  -2  -9   2      214.01      187.89      8.69 o 
  -1  -9   2     1105.48     1058.13     14.75 o 
   0  -9   2     1097.68     1401.49     15.99 o 
   1  -9   2       16.92       13.88      4.12 o 
   2  -9   2     1461.11     1341.45     15.27 o 
   3  -9   2      158.60      204.81      7.33 o 
   4  -9   2     1361.16     1085.61     15.06 o 
   5  -9   2      450.18      469.79     10.56 o 
   6  -9   2      438.98      414.26      9.90 o 
   7  -9   2      130.24      111.69      6.81 o 
   8  -9   2     1679.04     1691.66     19.70 o 
   9  -9   2       27.03       11.83      6.72 o 
  10  -9   2      505.23      568.34     13.92 o 
  11  -9   2      883.93      845.41     20.15 o 
  12  -9   2      257.61      220.01     14.86 o 
  13  -9   2      456.52      524.66     23.41 o 
  14  -9   2       96.57      102.51     23.80 o 
  15  -9   2       56.26       61.27     23.43 o 
  16  -9   2      136.50      156.26     35.09 o 
  17  -9   2        7.13       49.82     35.41 o 
 -11  -8   2       42.82       76.74     25.69 o 
 -10  -8   2       18.81       33.33     18.78 o 
  -9  -8   2       96.33       99.49     18.37 o 
  -8  -8   2        0.18      -15.72     18.27 o 
  -7  -8   2      553.50      654.18     23.39 o 
  -6  -8   2      366.31      330.82     16.84 o 
  -5  -8   2     1086.88     1112.10     23.46 o 
  -4  -8   2       45.18       64.07      9.12 o 
  -3  -8   2     1133.28     1179.46     17.06 o 
  -2  -8   2        0.73       -1.93      4.63 o 
  -1  -8   2      360.37      348.17      7.83 o 
   0  -8   2      630.28      508.59      9.12 o 
   1  -8   2     2467.98     2883.70     23.44 o 
   2  -8   2    12570.37    11755.78     72.64 o 
   3  -8   2     4405.71     4491.76     34.10 o 
   4  -8   2      146.70      172.99      6.96 o 
   5  -8   2      783.82      824.34     12.06 o 
   6  -8   2      296.74      486.14     10.84 o 
   7  -8   2    14558.31    15848.92    102.67 o 
   8  -8   2      162.69      163.76      7.66 o 
   9  -8   2     1748.49     1848.76     24.11 o 
  10  -8   2      626.29      640.52     13.93 o 
  11  -8   2       82.87       55.48      9.64 o 
  12  -8   2      168.80      187.09     13.04 o 
  13  -8   2      562.04      551.10     25.71 o 
  14  -8   2      579.34      612.16     31.26 o 
  15  -8   2      322.29      329.34     30.74 o 
  16  -8   2      231.40      216.34     30.34 o 
  17  -8   2       16.79       47.60     26.71 o 
 -12  -7   2        4.98        2.12     30.98 o 
 -11  -7   2      140.25      117.80     21.81 o 
 -10  -7   2        0.40        7.33     14.61 o 
  -9  -7   2      464.49      556.34     24.48 o 
  -8  -7   2       28.44       27.08     12.76 o 
  -7  -7   2      358.47      420.09     18.83 o 
  -6  -7   2      445.59      474.26     17.62 o 
  -5  -7   2       30.07       18.22      7.73 o 
  -4  -7   2     1366.98     1446.76     18.69 o 
  -3  -7   2     1098.74      897.13     13.55 o 
  -2  -7   2     2774.76     2815.36     23.91 o 
  -1  -7   2      265.57      405.44      6.98 o 
   0  -7   2      258.07      163.74      5.42 o 
   1  -7   2      652.23      661.43      8.97 o 
   2  -7   2      239.72      307.49      6.51 o 
   3  -7   2      889.87      755.06     10.92 o 
   4  -7   2      695.82      596.79     10.21 o 
   5  -7   2      862.86      719.43     10.76 o 
   6  -7   2        7.79        8.98      4.25 o 
   7  -7   2      247.33      279.99      7.94 o 
   8  -7   2     2228.72     2102.09     21.88 o 
   9  -7   2      425.57      407.76     10.70 o 
  10  -7   2     1163.87     1183.08     20.46 o 
  11  -7   2      206.58      260.01     12.56 o 
  12  -7   2     1143.86     1088.53     27.28 o 
  13  -7   2      154.08      116.21     19.79 o 
  14  -7   2       15.07       28.51     17.12 o 
  15  -7   2      245.63      227.63     26.99 o 
  16  -7   2       78.37       69.01     25.97 o 
  17  -7   2      423.07      421.31     39.37 o 
 -12  -6   2        3.67      -15.46     18.60 o 
 -11  -6   2       10.07        6.07     15.29 o 
 -10  -6   2      152.19      153.36     17.23 o 
  -9  -6   2        0.21      -11.25     13.76 o 
  -8  -6   2      256.91      212.43     15.41 o 
  -7  -6   2      111.03      121.76     11.25 o 
  -6  -6   2        9.92       24.36      8.36 o 
  -5  -6   2      920.65      877.25     16.03 o 
  -4  -6   2     1333.95     1209.16     15.93 o 
  -3  -6   2     1675.33     1539.62     16.41 o 
  -2  -6   2      301.30      325.03      7.16 o 
  -1  -6   2      192.42      162.82      5.01 o 
   0  -6   2      112.64      215.24      5.24 o 
   1  -6   2       44.97       60.11      3.75 o 
   2  -6   2      690.87      709.36      9.09 o 
   3  -6   2        5.30       -2.13      2.73 o 
   4  -6   2      958.08     1039.16     11.28 o 
   5  -6   2       46.68       54.12      4.32 o 
   6  -6   2      885.82      815.94     11.17 o 
   7  -6   2      356.28      370.08      8.39 o 
   8  -6   2      487.60      470.96      9.95 o 
   9  -6   2      145.79      192.29      8.44 o 
  10  -6   2        6.30        2.90      7.23 o 
  11  -6   2      453.07      483.41     15.42 o 
  12  -6   2      983.86      933.45     29.04 o 
  13  -6   2     1337.32     1358.30     40.32 o 
  14  -6   2      150.73      105.24     18.55 o 
  15  -6   2       40.55       33.42     21.45 o 
  16  -6   2       54.11       65.09     24.58 o 
 -13  -5   2        5.25       16.73     22.73 o 
 -12  -5   2       23.42       63.92     20.79 o 
 -11  -5   2       10.38        8.49     15.20 o 
 -10  -5   2      165.88      161.58     20.18 o 
  -9  -5   2       78.49       92.14     15.28 o 
  -8  -5   2       41.21       42.87     10.95 o 
  -7  -5   2      365.58      510.92     19.50 o 
  -6  -5   2       24.26       12.12      7.16 o 
  -5  -5   2      220.17      283.44      7.76 o 
  -4  -5   2     3399.90     3303.86     27.82 o 
  -3  -5   2       73.55      139.77      5.29 o 
  -2  -5   2     2545.71     2772.45     21.75 o 
  -1  -5   2     7528.85     8529.86     50.81 o 
   0  -5   2     5155.46     4884.98     29.22 o 
   1  -5   2     1857.71     2266.69     16.00 o 
   2  -5   2      247.99      272.59      6.24 o 
   3  -5   2     1847.00     1989.30     15.21 o 
   4  -5   2     2315.04     2425.15     18.62 o 
   5  -5   2     5179.69     4982.23     32.72 o 
   6  -5   2      470.95      435.65      7.62 o 
   7  -5   2     2553.74     2405.59     22.00 o 
   8  -5   2      212.06      242.63      7.61 o 
   9  -5   2      130.87      140.01      8.00 o 
  10  -5   2       24.97       37.46      7.73 o 
  11  -5   2        5.07       -9.64      9.64 o 
  12  -5   2     1423.95     1361.65     46.89 o 
  13  -5   2       15.79       17.45     14.57 o 
  14  -5   2      363.21      413.37     25.94 o 
  15  -5   2       17.04        9.03     18.94 o 
  16  -5   2        1.57       53.10     34.74 o 
 -14  -4   2       20.05       54.85     33.98 o 
 -13  -4   2       20.89       24.38     22.93 o 
 -12  -4   2      100.84       71.19     19.67 o 
 -11  -4   2      430.34      436.20     24.98 o 
 -10  -4   2       43.49       49.14     14.86 o 
  -9  -4   2      398.13      347.08     17.77 o 
  -8  -4   2        0.61        7.89      8.86 o 
  -7  -4   2      173.57      172.37      9.87 o 
  -6  -4   2     1064.72     1116.69     17.08 o 
  -5  -4   2      131.61      114.50      5.66 o 
  -4  -4   2     1747.11     1422.24     15.06 o 
  -3  -4   2     3131.09     3266.87     25.16 o 
  -2  -4   2     4039.41     3926.31     25.86 o 
  -1  -4   2     2653.94     2682.33     17.87 o 
   0  -4   2      917.90      842.77      8.10 o 
   1  -4   2      158.12      136.35      4.82 o 
   2  -4   2     2824.64     2991.01     19.45 o 
   3  -4   2      361.11      354.51      5.06 o 
   4  -4   2      107.19       61.72      3.31 o 
   5  -4   2     6967.47     6898.93     44.98 o 
   6  -4   2     2150.80     2403.70     21.49 o 
   7  -4   2      127.05      124.46      5.98 o 
   8  -4   2     2087.67     1969.70     21.08 o 
   9  -4   2       69.00       74.36      7.70 o 
  10  -4   2     1535.08     1583.56     29.47 o 
  11  -4   2       58.60       65.13     12.23 o 
  12  -4   2        3.73        6.42     13.15 o 
  13  -4   2      525.74      548.76     26.61 o 
  14  -4   2       40.48       62.87     17.10 o 
  15  -4   2      176.10      146.82     27.64 o 
  16  -4   2       87.94       57.84     35.44 o 
 -14  -3   2       12.37       28.43     30.28 o 
 -13  -3   2       89.02       82.64     21.32 o 
 -12  -3   2        3.20      -14.45     14.45 o 
 -11  -3   2       26.32       37.03     15.26 o 
 -10  -3   2      825.67      987.85     31.40 o 
  -9  -3   2       99.80      127.09     12.90 o 
  -8  -3   2      321.52      351.40     14.17 o 
  -7  -3   2     1221.80     1424.08     22.43 o 
  -6  -3   2      554.54      573.64     11.20 o 
  -5  -3   2      835.70     1017.26     12.88 o 
  -4  -3   2        1.10        5.11      3.74 o 
  -3  -3   2     6285.75     6212.79     40.58 o 
  -2  -3   2       44.25       25.23      2.30 o 
  -1  -3   2     3716.08     3868.01     23.24 o 
   0  -3   2      268.96      283.74      6.82 o 
   1  -3   2    12652.19    11910.75     81.33 o 
   2  -3   2    27391.24    26951.59    146.31 o 
   3  -3   2     5911.12     5732.60     33.10 o 
   4  -3   2     5189.51     4976.32     34.05 o 
   5  -3   2      322.88      445.53      7.85 o 
   6  -3   2     1768.86     1850.65     18.15 o 
   7  -3   2      182.96      171.46      6.49 o 
   8  -3   2        3.01        2.34      5.42 o 
   9  -3   2      345.95      334.19     13.31 o 
  10  -3   2      251.28      250.76     12.56 o 
  11  -3   2     3020.52     3017.08     46.12 o 
  12  -3   2       31.23       32.26     12.72 o 
  13  -3   2      585.14      584.15     28.04 o 
  14  -3   2      122.45      106.62     21.89 o 
  15  -3   2        8.64       31.85     25.21 o 
 -15  -2   2       62.65       83.83     34.74 o 
 -14  -2   2      139.55       76.71     23.87 o 
 -13  -2   2       71.31       44.95     17.62 o 
 -12  -2   2      310.46      305.81     22.79 o 
 -11  -2   2       39.94       34.05     14.66 o 
 -10  -2   2       94.06      157.92     14.56 o 
  -9  -2   2     2231.80     2111.52     34.34 o 
  -8  -2   2      620.75      652.08     15.94 o 
  -7  -2   2     2714.64     2961.39     30.30 o 
  -6  -2   2      824.36      829.82     12.81 o 
  -5  -2   2     4971.70     4639.41     36.76 o 
  -4  -2   2      645.87      605.78      7.77 o 
  -3  -2   2      148.00      150.83      3.76 o 
  -2  -2   2    55953.30    54739.27    341.62 o 
  -1  -2   2        7.56        6.67      1.35 o 
   0  -2   2     7049.35     3172.00    147.98 o 
   1  -2   2     4845.07     1268.03     41.83 o 
   2  -2   2     2740.12     2592.44     23.85 o 
   3  -2   2      334.32      277.98      4.72 o 
   4  -2   2       57.39       85.05      3.61 o 
   5  -2   2     2555.25     2208.90     23.11 o 
   6  -2   2     1946.73     2044.27     23.89 o 
   7  -2   2     1647.21     1559.95     19.54 o 
   8  -2   2       35.99       48.51      5.67 o 
   9  -2   2       54.75       33.69      7.93 o 
  10  -2   2       66.81       68.35      9.69 o 
  11  -2   2       52.02       97.97     12.99 o 
  12  -2   2       89.41      148.61     21.99 o 
  13  -2   2       19.34       52.05     15.42 o 
  14  -2   2      371.64      431.60     29.55 o 
  15  -2   2        0.23       23.87     30.25 o 
 -15  -1   2        6.50       21.41     30.19 o 
 -14  -1   2       69.03       47.71     19.12 o 
 -13  -1   2      148.27      166.74     20.81 o 
 -12  -1   2      204.69      171.70     20.18 o 
 -11  -1   2      717.23      781.30     25.76 o 
 -10  -1   2      294.35      187.36     15.40 o 
  -9  -1   2      809.87      693.99     13.99 o 
  -8  -1   2       43.11       55.43      6.41 o 
  -7  -1   2      551.22      559.41     10.09 o 
  -6  -1   2     1723.02     1548.82     15.68 o 
  -5  -1   2     9484.39     9677.40     62.51 o 
  -4  -1   2     8550.52     8020.28     50.91 o 
  -3  -1   2      835.88      769.67      8.28 o 
  -2  -1   2     1982.52     2019.61     52.50 o 
   1  -1   2    32869.80    16794.71    506.29 o 
   2  -1   2     5340.83     5522.82     97.12 o 
   3  -1   2      761.92      835.00     12.53 o 
   4  -1   2        0.91       16.05      3.59 o 
   5  -1   2      126.50       54.31      4.29 o 
   6  -1   2      258.71      277.64      7.96 o 
   7  -1   2      331.41      344.74      9.87 o 
   8  -1   2      376.85      454.84     17.88 o 
   9  -1   2        0.64       -1.42      7.53 o 
  10  -1   2       72.85       87.94      9.92 o 
  11  -1   2      121.60       91.59     13.04 o 
  12  -1   2       87.07       60.34     14.57 o 
  13  -1   2       20.65       33.52     17.03 o 
  14  -1   2       41.82       27.74     23.60 o 
  15  -1   2      177.73      161.37     30.19 o 
 -16   0   2       11.34       39.10     36.69 o 
 -15   0   2      159.81      167.04     32.45 o 
 -14   0   2        0.20      -11.32     16.06 o 
 -13   0   2      105.67      155.83     20.42 o 
 -12   0   2      356.94      406.90     24.20 o 
 -11   0   2      311.18      358.86     19.17 o 
 -10   0   2     1340.73     1495.55     23.54 o 
  -9   0   2      584.16      592.72     11.57 o 
  -8   0   2     3496.04     3546.17     30.81 o 
  -7   0   2      902.19      811.34     11.76 o 
  -6   0   2       53.25       30.42      4.05 o 
  -5   0   2     5297.75     5177.07     34.97 o 
  -4   0   2     2158.66     2296.37     17.25 o 
  -3   0   2    23059.62    22601.51    147.00 o 
   1   0   2    29033.24    28700.72    381.92 o 
   2   0   2     2500.91     2405.34     30.21 o 
   3   0   2       80.38       64.92      7.17 o 
   4   0   2     3570.90     3461.81     48.82 o 
   5   0   2      682.82      895.34     17.43 o 
   6   0   2     4705.22     4778.43     53.38 o 
   7   0   2      449.18      398.19      9.84 o 
   8   0   2       49.60       41.03      9.64 o 
   9   0   2      741.26      861.59     22.46 o 
  10   0   2       21.41       14.42      9.59 o 
  11   0   2        3.13      -10.80     10.80 o 
  12   0   2       53.32       54.61     15.85 o 
  13   0   2        4.79        1.44     18.00 o 
  14   0   2       56.98       22.43     22.61 o 
 -16   1   2        1.89      -20.96     26.18 o 
 -15   1   2      139.44       90.47     28.63 o 
 -14   1   2      477.67      616.24     31.59 o 
 -13   1   2        9.68        7.04     13.00 o 
 -12   1   2     1908.58     2046.08     41.25 o 
 -11   1   2      249.33      284.40     14.86 o 
 -10   1   2      107.10      151.73      8.50 o 
  -9   1   2     2824.19     2737.62     27.98 o 
  -8   1   2      192.29      270.96      8.20 o 
  -7   1   2     2541.26     2582.92     22.01 o 
  -6   1   2     4670.23     5491.87     35.75 o 
  -5   1   2       57.62       65.46      3.52 o 
  -4   1   2     1850.90     2028.34     14.99 o 
  -3   1   2      242.55      314.09      7.21 o 
  -2   1   2    10176.14     9311.63    257.09 o 
   1   1   2      233.29      243.14      8.37 o 
   2   1   2       31.32       25.45      5.56 o 
   3   1   2     3578.00     2989.91     43.68 o 
   4   1   2     9418.89     9600.75    141.06 o 
   5   1   2     5007.74     4877.84     71.79 o 
   6   1   2      627.55      756.72     17.79 o 
   7   1   2      635.96      603.60     13.53 o 
   8   1   2       50.43       32.45      9.51 o 
   9   1   2      309.79      287.64     15.57 o 
  10   1   2      798.45      810.31     27.54 o 
  11   1   2        8.36       25.79     12.84 o 
  12   1   2        3.93       16.68     18.73 o 
  13   1   2       38.75       55.93     21.81 o 
  14   1   2       51.59       57.12     30.44 o 
 -17   2   2       20.96       12.29     37.21 o 
 -16   2   2        8.84      -10.53     29.14 o 
 -15   2   2      382.63      402.75     35.75 o 
 -14   2   2        4.04       -0.28     16.09 o 
 -13   2   2     1205.83     1173.91     32.17 o 
 -12   2   2       22.87       -1.73     10.77 o 
 -11   2   2      905.46      967.21     18.77 o 
 -10   2   2       94.98      108.72      8.39 o 
  -9   2   2        3.81        3.79      5.66 o 
  -8   2   2     2382.28     2080.01     19.36 o 
  -7   2   2      233.66      120.72      5.20 o 
  -6   2   2    10716.73     9886.01     58.25 o 
  -5   2   2      370.02      410.47      6.39 o 
  -4   2   2     3606.71     3496.01     23.75 o 
  -3   2   2     1525.75     1346.16     13.49 o 
  -2   2   2     8317.33     5139.69    372.12 o 
  -1   2   2     8328.02     9059.26     79.52 o 
   0   2   2    50582.11    48520.28    412.69 o 
   1   2   2      346.74      292.06      9.61 o 
   2   2   2      354.60      299.07     10.91 o 
   3   2   2     3027.67     2873.37     50.75 o 
   4   2   2     4221.83     4334.03     72.21 o 
   5   2   2      744.41      920.20     20.26 o 
   6   2   2     3856.39     3653.07     49.24 o 
   7   2   2      145.32      209.15     10.93 o 
   8   2   2      276.37      262.43     11.38 o 
   9   2   2        0.03       -9.12     10.63 o 
  10   2   2        9.62        1.98     17.52 o 
  11   2   2       13.04       -2.89     13.80 o 
  12   2   2       10.39       25.41     18.08 o 
  13   2   2       54.64       60.91     33.82 o 
 -17   3   2       37.91       47.20     29.84 o 
 -16   3   2       73.80       72.21     29.45 o 
 -15   3   2       22.31       50.43     21.33 o 
 -14   3   2       66.15       62.03     17.18 o 
 -13   3   2        0.54       -8.28      8.28 o 
 -12   3   2      474.56      439.16     15.39 o 
 -11   3   2      218.51      224.40     11.41 o 
 -10   3   2      894.05      788.22     15.10 o 
  -9   3   2        3.67       10.33      4.70 o 
  -8   3   2     1031.53      855.70     11.70 o 
  -7   3   2     1667.28     1469.18     14.38 o 
  -6   3   2     1352.96     1534.09     14.20 o 
  -5   3   2     1485.22     1457.68     13.41 o 
  -4   3   2     2331.48     2308.39     18.75 o 
  -3   3   2     6662.07     6220.08     37.53 o 
  -2   3   2      352.40      422.46      6.50 o 
  -1   3   2     8593.68     8557.06     58.31 o 
   0   3   2       35.52       47.74      3.40 o 
   1   3   2     2479.90     2462.21     27.68 o 
   2   3   2       38.50       44.92      6.76 o 
   3   3   2       13.46       16.20      8.21 o 
   4   3   2    12744.35    14159.02    182.29 o 
   5   3   2       34.52       49.85      8.07 o 
   6   3   2      112.69      129.11      7.95 o 
   7   3   2     1036.69     1041.75     25.15 o 
   8   3   2      307.87      370.24     14.67 o 
   9   3   2      302.72      333.98     35.18 o 
  10   3   2      310.64      319.15     28.43 o 
  11   3   2      198.90      224.48     19.83 o 
  12   3   2       28.68        7.50     20.05 o 
 -17   4   2       11.68       14.91     29.00 o 
 -16   4   2      191.27      232.27     31.72 o 
 -15   4   2       15.92       -5.76     19.42 o 
 -14   4   2      498.50      467.92     18.10 o 
 -13   4   2      140.35      102.32     12.06 o 
 -12   4   2       17.53        1.32      8.97 o 
 -11   4   2      334.25      395.88     13.06 o 
 -10   4   2       72.49       39.90      6.01 o 
  -9   4   2      792.29      883.87     13.20 o 
  -8   4   2      424.34      362.07      8.62 o 
  -7   4   2     5076.23     5582.03     36.71 o 
  -6   4   2      819.71      835.24     10.55 o 
  -5   4   2       55.54       86.13      4.74 o 
  -4   4   2       15.08       40.05      3.32 o 
  -3   4   2      215.27      200.74      4.85 o 
  -2   4   2     6130.98     6091.65     41.40 o 
  -1   4   2     5076.93     5531.56     40.03 o 
   0   4   2      128.70       94.34      5.03 o 
   1   4   2       24.96       23.17      4.02 o 
   2   4   2       25.92       11.49      4.65 o 
   3   4   2     4447.39     4268.25     47.95 o 
   4   4   2      930.90     1137.82     19.40 o 
   5   4   2      802.02      921.98     16.88 o 
   6   4   2      175.14      169.98      9.56 o 
   7   4   2      341.27      430.95     14.11 o 
   8   4   2      232.55      226.05     17.83 o 
   9   4   2       71.37       49.99     15.37 o 
  10   4   2      410.01      415.90     26.15 o 
  11   4   2        0.25       -6.73     13.48 o 
  12   4   2      133.31      167.20     23.34 o 
 -18   5   2       74.20       28.84     89.62 o 
 -17   5   2        0.35       -2.78     24.38 o 
 -16   5   2       60.28       73.92     25.51 o 
 -15   5   2       35.89       42.20     15.97 o 
 -14   5   2       13.78        3.60     11.82 o 
 -13   5   2      205.15      205.75     14.97 o 
 -12   5   2        1.82       -8.82      8.82 o 
 -11   5   2      866.78      921.39     16.91 o 
 -10   5   2      680.39      667.03     16.10 o 
  -9   5   2       21.53       10.68      4.97 o 
  -8   5   2     1420.34     1404.93     15.25 o 
  -7   5   2      308.97      215.79      6.71 o 
  -6   5   2     1868.90     1733.94     17.67 o 
  -5   5   2     5138.67     5234.42     38.10 o 
  -4   5   2       72.25       51.06      3.76 o 
  -3   5   2     6677.89     6397.29     41.75 o 
  -2   5   2     6020.40     6481.19     43.29 o 
  -1   5   2     4355.98     3507.99     28.69 o 
   0   5   2       34.49       65.91      4.98 o 
   1   5   2      820.55      691.47     10.53 o 
   2   5   2     1627.07     1602.39     17.71 o 
   3   5   2       56.55       42.21      5.32 o 
   4   5   2      171.00      205.99      7.83 o 
   5   5   2      217.42      197.43      9.88 o 
   6   5   2     1717.01     1776.12     27.40 o 
   7   5   2      158.60      244.06     20.46 o 
   8   5   2      213.16      191.38     17.59 o 
   9   5   2      110.81      116.73     22.78 o 
  10   5   2       41.47       23.86     12.66 o 
  11   5   2      266.99      293.80     31.20 o 
 -18   6   2       12.21       15.50     34.04 o 
 -17   6   2      298.23      293.56     42.38 o 
 -16   6   2        3.53      -15.86     15.86 o 
 -15   6   2        7.35        6.41     15.76 o 
 -14   6   2       95.58      135.64     17.61 o 
 -13   6   2       37.51       21.36      9.77 o 
 -12   6   2     1559.43     1659.49     24.48 o 
 -11   6   2       23.85       51.45      7.68 o 
 -10   6   2      432.73      421.51     11.08 o 
  -9   6   2     1073.26     1171.53     14.61 o 
  -8   6   2      183.22      187.29      7.00 o 
  -7   6   2     3964.13     4005.59     33.19 o 
  -6   6   2       99.17       90.79      5.99 o 
  -5   6   2      507.79      477.75      8.58 o 
  -4   6   2       20.35       51.41      4.49 o 
  -3   6   2     4089.62     4061.63     28.11 o 
  -2   6   2      110.51      134.44      5.64 o 
  -1   6   2      268.03      321.18      7.11 o 
   0   6   2     2401.81     2428.49     23.55 o 
   1   6   2      838.06      669.10     11.11 o 
   2   6   2     3702.96     3696.43     35.68 o 
   3   6   2      848.67      912.92     18.96 o 
   4   6   2      209.29      243.13      9.15 o 
   5   6   2       30.11       30.84      7.49 o 
   6   6   2      208.90      213.45     14.32 o 
   7   6   2      232.45      210.54     25.76 o 
   8   6   2      304.38      322.53     26.69 o 
   9   6   2      381.87      391.03     23.42 o 
  10   6   2       24.82        6.71     17.46 o 
 -18   7   2       46.03       32.24     29.86 o 
 -17   7   2        0.29      -12.24     21.82 o 
 -16   7   2      241.68      213.68     26.83 o 
 -15   7   2       67.61       83.29     18.31 o 
 -14   7   2       91.29      121.66     15.58 o 
 -13   7   2       21.55       12.71      8.68 o 
 -12   7   2       18.58       16.38      8.30 o 
 -11   7   2     2087.61     2088.20     27.06 o 
 -10   7   2        0.89       -3.90      4.81 o 
  -9   7   2      660.09      631.46     11.82 o 
  -8   7   2     2144.74     2071.07     21.26 o 
  -7   7   2      775.65      753.40     12.33 o 
  -6   7   2       29.98       40.44      5.25 o 
  -5   7   2       75.48       87.09      5.77 o 
  -4   7   2     1040.72     1039.32     13.55 o 
  -3   7   2     1242.94     1233.98     13.22 o 
  -2   7   2     1975.04     1906.93     19.61 o 
  -1   7   2     1121.69     1145.58     14.61 o 
   0   7   2       50.83       82.81      6.65 o 
   1   7   2      178.11      188.30      7.37 o 
   2   7   2      423.49      429.39     10.21 o 
   3   7   2      310.21      221.14      9.60 o 
   4   7   2       22.21       14.88      8.64 o 
   5   7   2      349.00      340.75     17.16 o 
   6   7   2       50.64       91.66     15.38 o 
   7   7   2      127.57      141.71     17.42 o 
   8   7   2      360.57      392.55     44.18 o 
   9   7   2       11.22        7.58     13.19 o 
 -18   8   2      357.76      374.47     37.98 o 
 -17   8   2      205.58      241.45     32.39 o 
 -16   8   2       26.20       30.40     24.38 o 
 -15   8   2      607.78      600.61     31.05 o 
 -14   8   2      888.36      993.37     23.76 o 
 -13   8   2     1526.54     1591.65     33.62 o 
 -12   8   2        0.06       -7.87      7.87 o 
 -11   8   2      166.39       97.72      8.07 o 
 -10   8   2     1937.63     1933.00     22.02 o 
  -9   8   2       21.36       21.78      5.25 o 
  -8   8   2     2555.43     2447.59     24.67 o 
  -7   8   2     1059.72     1020.31     14.50 o 
  -6   8   2     6580.43     6030.04     44.28 o 
  -5   8   2     1824.27     1971.73     20.36 o 
  -4   8   2     2297.93     2649.65     24.91 o 
  -3   8   2     1197.33     1214.46     14.32 o 
  -2   8   2      117.53      141.47      6.42 o 
  -1   8   2      856.72      782.60     14.00 o 
   0   8   2      619.29      672.37     13.44 o 
   1   8   2      910.68      869.29     16.75 o 
   2   8   2      189.17      214.09     10.92 o 
   3   8   2        0.90       21.31     10.08 o 
   4   8   2      844.46      809.31     25.52 o 
   5   8   2       48.37       62.66     14.19 o 
   6   8   2      490.30      477.10     25.60 o 
   7   8   2       44.07       21.14     12.69 o 
   8   8   2        0.83       -2.04     14.49 o 
   9   8   2      112.21      105.80     24.64 o 
 -18   9   2        0.86        1.31     30.71 o 
 -17   9   2       60.97       35.75     25.27 o 
 -16   9   2        0.20       22.64     20.44 o 
 -15   9   2        0.61       12.83     14.62 o 
 -14   9   2      194.98      156.85     16.21 o 
 -13   9   2        2.25       -4.21     10.97 o 
 -12   9   2      559.58      522.94     17.77 o 
 -11   9   2       98.70      159.83      9.81 o 
 -10   9   2     2058.06     1987.44     23.54 o 
  -9   9   2      139.59      106.27      7.86 o 
  -8   9   2      698.56      648.35     13.15 o 
  -7   9   2      887.22      908.78     14.71 o 
  -6   9   2       30.12       30.00      5.75 o 
  -5   9   2     2136.19     1963.18     20.13 o 
  -4   9   2       54.03       60.04      5.50 o 
  -3   9   2     1275.09     1188.24     16.68 o 
  -2   9   2      201.66      220.81      8.20 o 
  -1   9   2     1030.78      809.60     15.26 o 
   0   9   2      350.36      230.09      9.79 o 
   1   9   2      403.53      572.59     15.36 o 
   2   9   2      522.45      496.02     17.22 o 
   3   9   2        6.61       -5.13     10.18 o 
   4   9   2        1.46       -5.57     11.38 o 
   5   9   2       78.20       67.32     13.50 o 
   6   9   2        0.94       -6.04     13.59 o 
   7   9   2      314.62      325.28     28.65 o 
   8   9   2       36.24       -7.01     21.97 o 
 -18  10   2      629.07      773.69     84.01 o 
 -17  10   2       36.35        3.45     24.52 o 
 -16  10   2      419.51      448.13     44.90 o 
 -15  10   2      303.41      285.64     22.55 o 
 -14  10   2      228.10      194.51     20.81 o 
 -13  10   2     1925.46     2117.94     37.41 o 
 -12  10   2      447.01      414.08     15.28 o 
 -11  10   2       95.46       80.30      9.54 o 
 -10  10   2      855.01      924.74     17.01 o 
  -9  10   2     2473.97     2360.56     26.23 o 
  -8  10   2      675.48      654.08     14.07 o 
  -7  10   2      509.00      482.02     11.74 o 
  -6  10   2     2053.16     1984.30     25.55 o 
  -5  10   2       31.19       66.35      7.08 o 
  -4  10   2     3340.30     3402.00     30.72 o 
  -3  10   2      125.85       99.12      7.55 o 
  -2  10   2       10.60        3.51      6.76 o 
  -1  10   2      714.24      709.03     18.16 o 
   0  10   2      369.41      419.56     15.86 o 
   1  10   2       20.68       21.32     11.26 o 
   2  10   2        0.70        8.63     11.54 o 
   3  10   2       43.43       76.83     14.63 o 
   4  10   2       18.61       12.79     14.24 o 
   5  10   2      246.11      245.10     21.07 o 
   6  10   2       27.66        7.03     15.78 o 
   7  10   2        0.60       14.86     24.91 o 
 -18  11   2       15.35       24.48     40.68 o 
 -17  11   2      225.93      208.58     28.13 o 
 -16  11   2       50.96       25.39     17.58 o 
 -15  11   2     1354.53     1275.34     38.95 o 
 -14  11   2       68.80      106.05     14.99 o 
 -13  11   2     1103.92     1244.02     31.47 o 
 -12  11   2      131.02      136.72     12.27 o 
 -11  11   2      126.07       95.89     10.82 o 
 -10  11   2       14.23        6.20      8.00 o 
  -9  11   2     1337.67     1431.13     22.06 o 
  -8  11   2     1059.04     1136.19     18.65 o 
  -7  11   2      203.50      237.13      9.55 o 
  -6  11   2      466.80      445.89     11.50 o 
  -5  11   2      558.33      558.00     14.66 o 
  -4  11   2       10.40       -1.59      6.79 o 
  -3  11   2      391.49      248.67      9.68 o 
  -2  11   2      248.51      294.14     12.48 o 
  -1  11   2      572.13      575.93     28.43 o 
   0  11   2       56.32       90.29     13.78 o 
   1  11   2        0.83       15.19     12.45 o 
   2  11   2      184.46      234.61     19.21 o 
   3  11   2       26.40       53.51     16.15 o 
   4  11   2        3.20      -14.97     14.97 o 
   5  11   2        1.08      -17.41     17.41 o 
   6  11   2        7.05       32.24     44.55 o 
 -18  12   2       50.70       63.57     39.44 o 
 -17  12   2      458.81      383.28     31.08 o 
 -16  12   2        7.15       -2.73     17.62 o 
 -15  12   2       57.91       39.24     17.28 o 
 -14  12   2      437.90      463.09     22.88 o 
 -13  12   2      926.12      957.48     25.58 o 
 -12  12   2     2792.77     2971.11     45.37 o 
 -11  12   2      398.59      456.57     17.70 o 
 -10  12   2      625.37      652.37     18.49 o 
  -9  12   2      256.78      254.65     12.31 o 
  -8  12   2        0.93       -7.00      7.00 o 
  -7  12   2      423.88      321.16     12.32 o 
  -6  12   2       89.18      143.85      9.63 o 
  -5  12   2      456.59      369.83     14.97 o 
  -4  12   2        3.14       -7.24      7.24 o 
  -3  12   2      140.21      144.02     12.25 o 
  -2  12   2       88.43      113.34     16.11 o 
  -1  12   2       87.11       49.72     16.69 o 
   0  12   2      668.57      768.55     30.92 o 
   1  12   2       30.15       37.20     16.72 o 
   2  12   2        4.01        8.00     15.84 o 
   3  12   2       37.03       32.85     19.44 o 
   4  12   2        0.20       17.60     19.62 o 
   5  12   2       95.49      153.74     27.30 o 
 -18  13   2       97.79      115.46     41.32 o 
 -17  13   2        0.35      -20.38     20.38 o 
 -16  13   2      680.36      777.32     46.37 o 
 -15  13   2       47.30       67.92     20.92 o 
 -14  13   2        3.08       12.40     12.76 o 
 -13  13   2       44.91       86.31     15.12 o 
 -12  13   2        4.89       -2.38     12.66 o 
 -11  13   2     2117.81     2443.84     43.15 o 
 -10  13   2       25.93       21.40     12.53 o 
  -9  13   2        9.37        1.29     10.17 o 
  -8  13   2       40.07       45.60     10.28 o 
  -7  13   2      102.92      107.16     10.83 o 
  -6  13   2     1758.20     1821.01     28.40 o 
  -5  13   2      127.22      147.86     13.45 o 
  -4  13   2     1113.72     1170.49     28.32 o 
  -3  13   2        5.24       -3.80     12.00 o 
  -2  13   2       17.54       14.55     16.23 o 
  -1  13   2      363.02      453.11     28.91 o 
   0  13   2      346.03      308.34     30.13 o 
   1  13   2      353.86      366.51     30.83 o 
   2  13   2       10.92       40.88     25.45 o 
   3  13   2      193.28      179.01     34.74 o 
 -18  14   2       43.65       11.34     34.92 o 
 -17  14   2       39.59       13.28     31.47 o 
 -16  14   2        8.06       34.06     23.20 o 
 -15  14   2        4.52       -5.78     20.34 o 
 -14  14   2        4.04       16.34     15.24 o 
 -13  14   2      160.94      205.30     20.10 o 
 -12  14   2      218.14      249.35     24.92 o 
 -11  14   2        6.88        5.06     12.91 o 
 -10  14   2      862.55      876.23     26.07 o 
  -9  14   2       99.92       80.41     14.97 o 
  -8  14   2       99.60      104.81     12.61 o 
  -7  14   2      161.30      118.30     12.66 o 
  -6  14   2       11.55       -6.58     11.59 o 
  -5  14   2      356.06      435.95     21.37 o 
  -4  14   2       48.10       31.87     13.39 o 
  -3  14   2      699.03      807.72     50.56 o 
  -2  14   2      167.65      148.74     30.58 o 
  -1  14   2      334.21      274.03     35.40 o 
   0  14   2        7.25      -26.19     26.19 o 
   1  14   2       30.10       53.27     31.18 o 
   2  14   2      116.92      115.31     46.12 o 
 -17  15   2       58.94       37.30     41.68 o 
 -16  15   2      300.80      344.69     45.12 o 
 -15  15   2      117.90      123.42     27.52 o 
 -14  15   2      175.77      178.77     22.89 o 
 -13  15   2       28.80       14.18     17.15 o 
 -12  15   2        2.37       -2.98     16.39 o 
 -11  15   2      460.80      526.33     25.62 o 
 -10  15   2       13.49        2.18     12.36 o 
  -9  15   2       83.32      117.89     15.74 o 
  -8  15   2       65.17       15.85     13.85 o 
  -7  15   2       99.90       71.66     17.23 o 
  -6  15   2      596.89      644.52     42.91 o 
  -5  15   2      233.22      274.16     22.82 o 
  -4  15   2      335.33      305.89     26.22 o 
  -3  15   2       35.63       33.09     27.13 o 
  -2  15   2      380.04      399.86     48.24 o 
  -1  15   2       69.80      101.20     30.87 o 
   0  15   2      184.96      155.14     50.31 o 
   1  15   2       16.47       41.93     45.07 o 
 -17  16   2       41.24       16.12     65.51 o 
 -16  16   2        2.73       -2.14     29.18 o 
 -15  16   2      208.48      167.60     30.00 o 
 -14  16   2       16.52       27.79     19.90 o 
 -13  16   2      400.46      448.77     31.43 o 
 -12  16   2        1.11       -5.14     16.05 o 
 -11  16   2      533.40      591.55     34.01 o 
 -10  16   2        4.08        8.32     15.27 o 
  -9  16   2       69.68       46.74     17.17 o 
  -8  16   2      161.42      246.94     28.45 o 
  -7  16   2       41.34        4.99     16.39 o 
  -6  16   2      222.68      243.67     25.71 o 
  -5  16   2      146.95       97.19     24.25 o 
  -4  16   2       98.85       35.75     28.26 o 
  -3  16   2       11.85       -6.16     32.40 o 
  -2  16   2       29.35       81.42     39.31 o 
  -1  16   2        0.88      -30.40     39.83 o 
 -16  17   2       30.65      -57.13     57.13 o 
 -15  17   2      202.72      139.56     29.96 o 
 -14  17   2        0.07        6.31     24.95 o 
 -13  17   2        6.75      -19.49     19.49 o 
 -12  17   2       50.92       29.40     29.66 o 
 -11  17   2       49.97       47.42     23.08 o 
 -10  17   2      909.80     1005.50     41.22 o 
  -9  17   2       29.16       40.40     18.82 o 
  -8  17   2      248.15      234.24     26.85 o 
  -7  17   2        4.88       27.20     22.24 o 
  -6  17   2      103.50      105.00     26.45 o 
  -5  17   2      279.25      343.88     44.78 o 
  -4  17   2       33.55       48.22     49.27 o 
  -3  17   2      266.80      186.58     57.65 o 
 -15  18   2        0.72       42.66     26.20 o 
 -14  18   2       55.09       50.06     26.31 o 
 -13  18   2        0.71       12.30     25.54 o 
 -12  18   2      148.60      138.25     31.32 o 
 -11  18   2       23.75        3.72     27.59 o 
 -10  18   2        0.48       11.30     21.07 o 
  -9  18   2      139.04      117.57     32.33 o 
  -8  18   2       22.19       -6.78     28.11 o 
  -7  18   2      130.88      160.55     37.52 o 
  -6  18   2        0.49      -23.30     28.93 o 
  -5  18   2       43.28       42.98     51.36 o 
 -12  19   2      188.46      160.12     36.14 o 
 -11  19   2       26.23       40.02     29.54 o 
 -10  19   2       18.86       47.09     34.74 o 
  -9  19   2       18.28       58.87     47.69 o 
   7 -20   3       99.26      111.11     46.12 o 
   8 -20   3        0.43       -7.53     46.12 o 
   9 -20   3      117.00       70.11     58.70 o 
  10 -20   3        0.70        3.44     46.65 o 
   3 -19   3       61.91      111.45     45.60 o 
   4 -19   3       88.20       53.94     23.88 o 
   5 -19   3       21.87        5.52     20.78 o 
   6 -19   3      198.58      213.80     28.34 o 
   7 -19   3       66.99       70.26     30.63 o 
   8 -19   3      120.84      108.75     31.09 o 
   9 -19   3       57.45       37.97     23.09 o 
  10 -19   3      122.08       90.44     24.17 o 
  11 -19   3        5.09      -20.94     20.94 o 
  12 -19   3       46.05       22.34     23.71 o 
  13 -19   3       73.51       45.89     44.06 o 
   1 -18   3       12.60        5.11     30.57 o 
   2 -18   3      280.98      276.88     33.13 o 
   3 -18   3      118.93      119.96     27.91 o 
   4 -18   3      473.72      396.00     35.19 o 
   5 -18   3        1.28        9.74     17.73 o 
   6 -18   3       47.55       29.04     18.52 o 
   7 -18   3        7.12       -9.33     18.00 o 
   8 -18   3        4.82        9.49     18.21 o 
   9 -18   3      168.04      162.88     21.80 o 
  10 -18   3      191.36      187.47     23.77 o 
  11 -18   3      429.05      429.11     30.65 o 
  12 -18   3        1.98        6.15     19.63 o 
  13 -18   3        2.15       -4.14     28.32 o 
  14 -18   3       73.63       88.45     48.79 o 
  -1 -17   3       44.31      -26.78     33.26 o 
   0 -17   3       38.56       28.30     29.05 o 
   1 -17   3        0.73       -3.09     19.26 o 
   2 -17   3        4.73       12.22     19.44 o 
   3 -17   3       45.75       13.18     19.25 o 
   4 -17   3      119.48       63.59     20.47 o 
   5 -17   3      350.00      270.98     31.39 o 
   6 -17   3        1.83       -8.37     13.66 o 
   7 -17   3      211.19      171.60     19.42 o 
   8 -17   3      220.82      289.13     22.16 o 
   9 -17   3       34.86       23.32     15.61 o 
  10 -17   3      403.87      390.10     27.48 o 
  11 -17   3      176.99      185.25     23.20 o 
  12 -17   3      420.82      439.36     38.69 o 
  13 -17   3       37.11       19.70     26.51 o 
  14 -17   3      267.56      163.00     50.74 o 
  15 -17   3        3.30       13.24     35.87 o 
  -2 -16   3        3.54       59.33     29.85 o 
  -1 -16   3       31.45       34.20     27.93 o 
   0 -16   3        2.79        2.02     20.93 o 
   1 -16   3       48.03        0.80     16.89 o 
   2 -16   3        3.66       -8.46     15.99 o 
   3 -16   3      781.81      725.45     36.48 o 
   4 -16   3      134.94      131.16     20.79 o 
   5 -16   3      100.71      111.62     15.30 o 
   6 -16   3       62.82       58.68     12.42 o 
   7 -16   3       87.83      105.25     14.43 o 
   8 -16   3      208.40      242.59     20.47 o 
   9 -16   3       22.88       21.67     14.76 o 
  10 -16   3      104.20      105.63     19.21 o 
  11 -16   3      115.78      142.21     21.91 o 
  12 -16   3       85.00      117.71     24.73 o 
  13 -16   3      351.16      353.43     38.87 o 
  14 -16   3      107.28      121.14     29.97 o 
  15 -16   3      125.48      168.82     45.97 o 
  16 -16   3       26.89      -66.04     66.04 o 
  -4 -15   3        0.71       -7.22     21.60 o 
  -3 -15   3       51.98       14.83     22.10 o 
  -2 -15   3        4.35        2.64     18.26 o 
  -1 -15   3        6.57       -0.12     18.89 o 
   0 -15   3       75.57       50.00     15.71 o 
   1 -15   3      126.17       90.06     17.09 o 
   2 -15   3       95.31       64.82     16.23 o 
   3 -15   3        4.54       -2.60     11.95 o 
   4 -15   3        6.99        4.07     10.27 o 
   5 -15   3        9.22       17.52     10.86 o 
   6 -15   3      359.79      411.21     17.79 o 
   7 -15   3       16.67        4.51     11.34 o 
   8 -15   3      101.62      101.14     16.11 o 
   9 -15   3      189.49      212.20     20.36 o 
  10 -15   3       96.73       84.07     16.74 o 
  11 -15   3      232.93      183.90     18.17 o 
  12 -15   3        6.12      -20.47     20.47 o 
  13 -15   3      123.72      101.14     21.43 o 
  14 -15   3       85.21       55.95     25.12 o 
  15 -15   3       40.93       44.65     26.48 o 
  16 -15   3      506.36      524.97     60.71 o 
  -5 -14   3        9.25      -20.67     20.67 o 
  -4 -14   3       46.23       50.17     22.00 o 
  -3 -14   3       24.06        6.38     17.85 o 
  -2 -14   3      357.16      394.55     28.94 o 
  -1 -14   3       30.19        7.62     14.13 o 
   0 -14   3      276.21      253.08     19.46 o 
   1 -14   3       31.73       26.42     14.36 o 
   2 -14   3      121.27      168.87     14.70 o 
   3 -14   3      235.65      293.62     14.06 o 
   4 -14   3      697.75      646.25     20.72 o 
   5 -14   3     2203.77     2652.52     39.68 o 
   6 -14   3      107.99       49.07     11.01 o 
   7 -14   3      855.34      875.41     23.40 o 
   8 -14   3       12.78       -9.24      9.60 o 
   9 -14   3      292.62      285.73     17.02 o 
  10 -14   3      424.55      488.75     21.34 o 
  11 -14   3      459.26      454.76     25.05 o 
  12 -14   3      786.05      805.93     32.76 o 
  13 -14   3       37.47       15.50     17.22 o 
  14 -14   3       32.74       47.02     21.33 o 
  15 -14   3      440.83      485.64     34.88 o 
  16 -14   3       94.66      115.25     41.09 o 
  -6 -13   3       62.65       68.88     31.99 o 
  -5 -13   3        0.36       -0.45     17.98 o 
  -4 -13   3      102.10      111.56     21.29 o 
  -3 -13   3        2.41       13.52     16.75 o 
  -2 -13   3       53.89       57.26     18.14 o 
  -1 -13   3      499.23      458.17     23.58 o 
   0 -13   3      200.53      288.05     17.51 o 
   1 -13   3     1427.07     1476.02     29.10 o 
   2 -13   3      205.72      184.59     11.40 o 
   3 -13   3        4.24       -1.71      8.72 o 
   4 -13   3      411.29      483.90     18.32 o 
   5 -13   3       26.14       14.01      7.85 o 
   6 -13   3     1813.17     2043.74     26.31 o 
   7 -13   3      451.31      492.68     15.22 o 
   8 -13   3      247.30      302.18     13.91 o 
   9 -13   3      291.44      291.86     15.11 o 
  10 -13   3      241.03      274.04     18.03 o 
  11 -13   3      324.04      308.34     20.43 o 
  12 -13   3      143.70      172.46     17.73 o 
  13 -13   3      228.94      229.10     23.05 o 
  14 -13   3       12.68       16.28     16.03 o 
  15 -13   3      146.09      201.72     32.46 o 
  16 -13   3       12.84       30.04     32.20 o 
  -7 -12   3       25.05        7.66     26.84 o 
  -6 -12   3        9.97      -18.09     18.09 o 
  -5 -12   3      205.81      202.91     23.30 o 
  -4 -12   3       34.49       24.28     14.13 o 
  -3 -12   3       76.52       81.25     15.58 o 
  -2 -12   3      153.92       78.27     14.11 o 
  -1 -12   3      599.86      605.92     20.01 o 
   0 -12   3      215.46      241.90     14.19 o 
   1 -12   3     1730.86     1840.93     32.08 o 
   2 -12   3      111.42       86.12      7.98 o 
   3 -12   3      485.04      396.10     11.74 o 
   4 -12   3     1512.87     1566.01     21.03 o 
   5 -12   3      907.03     1022.88     18.06 o 
   6 -12   3        4.20       -2.15      6.84 o 
   7 -12   3     1781.78     1748.99     24.88 o 
   8 -12   3        5.05        9.00      8.68 o 
   9 -12   3       12.50       13.59      8.95 o 
  10 -12   3      105.06       90.14     12.81 o 
  11 -12   3      164.39      201.72     17.51 o 
  12 -12   3       53.75       26.72     13.87 o 
  13 -12   3      446.77      434.02     25.51 o 
  14 -12   3      235.21      214.43     28.78 o 
  15 -12   3        0.42        1.43     24.17 o 
  16 -12   3       77.08       64.56     60.43 o 
  17 -12   3       47.75       74.02     37.52 o 
  -8 -11   3       98.51      110.09     26.97 o 
  -7 -11   3      294.66      359.89     28.10 o 
  -6 -11   3       23.60        6.50     14.83 o 
  -5 -11   3       57.02       41.10     14.45 o 
  -4 -11   3      736.65      894.92     29.50 o 
  -3 -11   3      182.33      192.83     18.28 o 
  -2 -11   3     1504.90     1594.55     36.20 o 
  -1 -11   3      717.74      623.87     15.86 o 
   0 -11   3       49.51       86.59      7.80 o 
   1 -11   3      198.12      264.80      9.61 o 
   2 -11   3       90.91       89.31      7.29 o 
   3 -11   3      934.69      882.85     14.95 o 
   4 -11   3        3.73        1.55      5.87 o 
   5 -11   3      885.95      951.67     19.63 o 
   6 -11   3       67.73       67.26      6.75 o 
   7 -11   3      357.32      355.74     11.14 o 
   8 -11   3      929.93      972.34     17.51 o 
   9 -11   3        9.11       13.97      6.72 o 
  10 -11   3      430.56      470.97     18.52 o 
  11 -11   3       49.18       64.04     13.17 o 
  12 -11   3      101.31       92.48     15.15 o 
  13 -11   3        1.65       22.48     19.39 o 
  14 -11   3      270.64      258.45     30.38 o 
  15 -11   3        1.97      -11.57     22.21 o 
  16 -11   3      110.97       63.47     32.14 o 
  17 -11   3       38.66       58.62     35.83 o 
  -9 -10   3       13.53       21.60     22.93 o 
  -8 -10   3      252.68      312.37     31.73 o 
  -7 -10   3       27.48       42.49     15.65 o 
  -6 -10   3      927.40      860.78     41.15 o 
  -5 -10   3       36.04       23.69     12.36 o 
  -4 -10   3      477.96      523.18     20.89 o 
  -3 -10   3      220.02      208.68     11.72 o 
  -2 -10   3      651.95      635.48     14.39 o 
  -1 -10   3     3622.07     3624.20     36.74 o 
   0 -10   3      149.09      161.90      7.38 o 
   1 -10   3     1470.71     1587.52     19.02 o 
   2 -10   3        8.23        2.57      5.45 o 
   3 -10   3      828.64      870.70     13.73 o 
   4 -10   3     1397.71     1166.81     16.74 o 
   5 -10   3     1609.89     1609.71     19.35 o 
   6 -10   3      745.10      628.31     12.77 o 
   7 -10   3      154.90      178.04      8.30 o 
   8 -10   3      914.92      880.81     15.98 o 
   9 -10   3       27.47       19.63      7.71 o 
  10 -10   3        7.79       -1.11      7.39 o 
  11 -10   3      483.45      509.59     16.81 o 
  12 -10   3       21.60       34.19     15.66 o 
  13 -10   3      317.97      330.33     29.12 o 
  14 -10   3        0.71       17.05     20.08 o 
  15 -10   3        5.41       41.68     27.03 o 
  16 -10   3        9.72       47.44     30.73 o 
  17 -10   3        8.35       25.31     39.25 o 
 -10  -9   3       20.30       26.19     23.48 o 
  -9  -9   3        3.02       15.50     17.02 o 
  -8  -9   3      136.19      121.59     18.55 o 
  -7  -9   3       99.63      113.52     15.39 o 
  -6  -9   3       48.56       52.84     13.34 o 
  -5  -9   3      855.67      907.94     27.67 o 
  -4  -9   3      447.99      493.42     19.28 o 
  -3  -9   3      488.31      559.16     14.15 o 
  -2  -9   3     1351.70     1314.10     18.57 o 
  -1  -9   3     1262.15     1317.68     16.62 o 
   0  -9   3       68.25      119.74      6.72 o 
   1  -9   3     1243.99     1054.58     12.93 o 
   2  -9   3     1104.38     1039.63     13.89 o 
   3  -9   3      239.46      324.17      8.92 o 
   4  -9   3      101.20      143.49      7.05 o 
   5  -9   3     2024.85     2192.13     24.12 o 
   6  -9   3       50.71       39.21      5.78 o 
   7  -9   3     2768.79     2629.61     24.89 o 
   8  -9   3        1.75        1.42      6.30 o 
   9  -9   3      578.15      553.26     13.28 o 
  10  -9   3      234.93      214.53     12.50 o 
  11  -9   3        7.56       -5.33      9.17 o 
  12  -9   3      644.51      656.29     22.54 o 
  13  -9   3      617.48      705.24     37.39 o 
  14  -9   3      777.63      749.99     42.04 o 
  15  -9   3       32.94       44.92     29.07 o 
  16  -9   3       74.50      100.25     32.77 o 
 -11  -8   3       25.47       -3.71     22.77 o 
 -10  -8   3       11.87       -7.55     16.86 o 
  -9  -8   3      671.97      580.66     41.84 o 
  -8  -8   3       48.22       65.64     14.30 o 
  -7  -8   3      103.38       96.04     14.13 o 
  -6  -8   3      726.99      690.28     23.34 o 
  -5  -8   3      336.24      352.78     15.20 o 
  -4  -8   3     1520.98     1678.84     21.46 o 
  -3  -8   3      427.42      434.00     10.69 o 
  -2  -8   3        6.09       24.78      6.04 o 
  -1  -8   3      224.73      196.46      6.85 o 
   0  -8   3     1041.67     1062.32     13.57 o 
   1  -8   3       62.09       61.86      4.99 o 
   2  -8   3        1.05       -2.16      4.23 o 
   3  -8   3     8257.57     8144.59     57.59 o 
   4  -8   3     3214.89     3992.15     32.76 o 
   5  -8   3     1727.73     1916.57     18.84 o 
   6  -8   3      949.46     1142.04     13.95 o 
   7  -8   3        0.95       -2.85      5.03 o 
   8  -8   3     8152.33     8132.46     61.03 o 
   9  -8   3      781.83      808.98     15.16 o 
  10  -8   3     1423.64     1396.63     24.07 o 
  11  -8   3       60.33       57.13      9.23 o 
  12  -8   3     1516.09     1583.83     33.80 o 
  13  -8   3      336.13      342.36     23.34 o 
  14  -8   3      209.03      183.46     26.05 o 
  15  -8   3      442.53      537.63     38.82 o 
  16  -8   3      106.54      127.64     28.52 o 
 -12  -7   3       10.54        3.64     36.46 o 
 -11  -7   3       47.11       34.22     18.39 o 
 -10  -7   3      578.50      698.53     28.67 o 
  -9  -7   3      130.11      140.48     15.92 o 
  -8  -7   3      218.16      217.03     17.75 o 
  -7  -7   3        0.29        8.68      9.91 o 
  -6  -7   3       75.71       34.73     10.30 o 
  -5  -7   3     1181.66     1194.26     22.99 o 
  -4  -7   3       75.06       64.53      6.09 o 
  -3  -7   3     1796.44     2225.99     22.60 o 
  -2  -7   3      554.08      574.18      9.35 o 
  -1  -7   3      501.98      390.59      7.71 o 
   0  -7   3      957.55      924.97     11.36 o 
   1  -7   3     1064.94     1170.58     12.12 o 
   2  -7   3      188.35      273.35      6.94 o 
   3  -7   3     4894.63     4910.06     35.51 o 
   4  -7   3    16238.72    16372.49     99.47 o 
   5  -7   3     2712.50     2479.35     21.41 o 
   6  -7   3     2161.00     1938.65     20.34 o 
   7  -7   3      552.78      484.04     10.17 o 
   8  -7   3     1361.45     1349.57     17.68 o 
   9  -7   3     1100.81     1205.54     22.27 o 
  10  -7   3      228.88      235.09     11.54 o 
  11  -7   3     1082.88      997.20     24.32 o 
  12  -7   3      107.65      106.78     15.40 o 
  13  -7   3     1169.27     1186.30     35.86 o 
  14  -7   3       21.07       14.68     15.76 o 
  15  -7   3       46.31       58.92     21.84 o 
  16  -7   3       81.04       79.47     26.97 o 
 -13  -6   3        0.11        2.45     23.86 o 
 -12  -6   3      158.47       86.52     34.65 o 
 -11  -6   3       29.25       16.68     13.89 o 
 -10  -6   3       72.91       53.08     14.11 o 
  -9  -6   3       37.42       52.90     13.31 o 
  -8  -6   3      651.18      551.53     19.14 o 
  -7  -6   3      150.93      205.06     14.24 o 
  -6  -6   3       61.03       62.19      7.95 o 
  -5  -6   3     2392.80     2491.21     26.20 o 
  -4  -6   3      437.65      479.03      9.42 o 
  -3  -6   3      934.96     1059.61     13.10 o 
  -2  -6   3      279.70      206.29      5.76 o 
  -1  -6   3      351.16      415.80      7.22 o 
   0  -6   3    11023.56    10512.68     61.93 o 
   1  -6   3      209.67      251.05      5.80 o 
   2  -6   3     4066.68     3599.46     26.50 o 
   3  -6   3        6.24        8.27      3.66 o 
   4  -6   3      127.70      208.68      5.58 o 
   5  -6   3     3033.62     2864.74     23.60 o 
   6  -6   3      556.92      644.47     10.39 o 
   7  -6   3     4444.16     4461.41     36.36 o 
   8  -6   3     1311.18     1348.21     17.27 o 
   9  -6   3     1829.39     1993.10     25.33 o 
  10  -6   3      138.10      129.43      9.12 o 
  11  -6   3      160.12      143.74     14.54 o 
  12  -6   3      586.30      673.72     25.23 o 
  13  -6   3        0.60       -0.90     13.87 o 
  14  -6   3      317.48      281.86     22.73 o 
  15  -6   3       11.46       26.86     18.76 o 
  16  -6   3      156.60      174.49     29.83 o 
 -13  -5   3       11.87      -17.98     42.21 o 
 -12  -5   3       54.03       32.14     17.04 o 
 -11  -5   3      175.15      175.57     19.61 o 
 -10  -5   3       16.95        3.27     13.66 o 
  -9  -5   3       82.21       57.93     14.16 o 
  -8  -5   3        5.00       14.26     10.76 o 
  -7  -5   3       10.84        3.46      7.18 o 
  -6  -5   3        4.17       12.96      6.07 o 
  -5  -5   3      544.62      472.63      9.90 o 
  -4  -5   3     2553.33     2122.77     20.05 o 
  -3  -5   3      119.15      104.67      4.55 o 
  -2  -5   3     9849.60    10022.02     61.85 o 
  -1  -5   3        8.43        2.82      2.95 o 
   0  -5   3        9.93        4.24      2.91 o 
   1  -5   3     9772.41     9581.36     62.07 o 
   2  -5   3     3768.38     4338.34     28.38 o 
   3  -5   3     3120.76     3017.99     20.94 o 
   4  -5   3     3088.96     2784.25     20.51 o 
   5  -5   3      470.37      526.83      8.70 o 
   6  -5   3     8600.93     8745.60     62.30 o 
   7  -5   3     1753.78     1798.67     18.63 o 
   8  -5   3       55.35       38.26      5.83 o 
   9  -5   3       99.44       80.18      7.87 o 
  10  -5   3      920.87      772.10     20.90 o 
  11  -5   3       30.94       47.44     12.76 o 
  12  -5   3      107.76       94.89     15.81 o 
  13  -5   3      347.55      346.61     23.49 o 
  14  -5   3        1.27       -0.20     15.59 o 
  15  -5   3       80.48      105.35     23.09 o 
  16  -5   3        0.62      -17.92     27.85 o 
 -14  -4   3       38.89       49.94     40.36 o 
 -13  -4   3       41.99       24.38     20.68 o 
 -12  -4   3      118.33      132.64     28.60 o 
 -11  -4   3       10.31       20.14     15.24 o 
 -10  -4   3       13.56       14.24     15.70 o 
  -9  -4   3     1125.40     1269.33     33.12 o 
  -8  -4   3      218.96      336.85     14.41 o 
  -7  -4   3      190.02      214.72      8.49 o 
  -6  -4   3       50.21       45.44      5.47 o 
  -5  -4   3      525.70      460.60      8.78 o 
  -4  -4   3      522.82      663.74     11.70 o 
  -3  -4   3     5365.69     5513.20     37.39 o 
  -2  -4   3       20.36       14.51      2.99 o 
  -1  -4   3     2620.33     2386.76     17.35 o 
   0  -4   3       16.32       17.55      2.69 o 
   1  -4   3      431.93      395.90      6.31 o 
   2  -4   3     3335.59     3721.85     24.47 o 
   3  -4   3     1545.51     1821.61     13.83 o 
   4  -4   3     1893.07     1631.82     14.05 o 
   5  -4   3      755.89      738.91     10.72 o 
   6  -4   3     6285.80     6230.42     47.85 o 
   7  -4   3        2.86       17.33      4.53 o 
   8  -4   3      633.28      694.38     12.92 o 
   9  -4   3      766.76      778.06     16.37 o 
  10  -4   3      105.09       91.86     11.35 o 
  11  -4   3     1452.06     1558.93     35.19 o 
  12  -4   3      170.42      213.59     19.03 o 
  13  -4   3      422.25      387.28     23.87 o 
  14  -4   3      282.15      223.65     24.56 o 
  15  -4   3       10.02       -4.80     21.59 o 
 -15  -3   3       20.80       95.94     36.07 o 
 -14  -3   3      155.00      186.81     31.80 o 
 -13  -3   3        8.73       20.86     17.63 o 
 -12  -3   3        2.48       23.39     15.89 o 
 -11  -3   3        1.44        4.19     14.62 o 
 -10  -3   3        8.65      -10.68     10.68 o 
  -9  -3   3      187.35      123.33     12.73 o 
  -8  -3   3       17.52       20.62      7.05 o 
  -7  -3   3      378.63      347.96      9.44 o 
  -6  -3   3      130.47      182.36      6.70 o 
  -5  -3   3      901.14      725.62     11.94 o 
  -4  -3   3     1899.51     1536.11     15.97 o 
  -3  -3   3      485.60      481.20      7.41 o 
  -2  -3   3    12869.13    11682.24     72.27 o 
  -1  -3   3     1902.18     2011.79     15.20 o 
   0  -3   3     8421.83     7636.63     48.46 o 
   1  -3   3     8419.51     8192.53     48.27 o 
   2  -3   3       75.03       67.93      2.91 o 
   3  -3   3      253.11      221.13      4.83 o 
   4  -3   3     2306.32     2378.78     20.48 o 
   5  -3   3     1874.84     1881.43     19.00 o 
   6  -3   3     5653.10     5845.20     47.88 o 
   7  -3   3     1209.97     1186.36     16.40 o 
   8  -3   3      893.05      868.68     15.43 o 
   9  -3   3       69.02       51.59      7.84 o 
  10  -3   3      314.61      267.88     13.28 o 
  11  -3   3      188.84      165.81     15.90 o 
  12  -3   3     1959.23     1937.59     56.40 o 
  13  -3   3       34.44       32.83     17.53 o 
  14  -3   3      293.80      302.57     31.77 o 
  15  -3   3        7.27       -1.82     21.83 o 
 -15  -2   3       14.11       45.42     28.94 o 
 -14  -2   3        1.04      -20.52     20.52 o 
 -13  -2   3      374.38      476.14     37.69 o 
 -12  -2   3      316.49      275.39     22.93 o 
 -11  -2   3      737.76      766.88     26.05 o 
 -10  -2   3        2.30        9.93     10.80 o 
  -9  -2   3       38.99       21.63      6.80 o 
  -8  -2   3     1453.60     1622.56     20.56 o 
  -7  -2   3     2112.28     2098.58     21.58 o 
  -6  -2   3     1999.51     2084.85     20.61 o 
  -5  -2   3      999.61      888.43     10.49 o 
  -4  -2   3     2009.86     2045.34     18.34 o 
  -3  -2   3     1266.46     1338.98     12.74 o 
  -2  -2   3     1189.46     1235.39     11.74 o 
  -1  -2   3     3321.44     3282.97     26.06 o 
   0  -2   3     3674.20     3328.94     27.77 o 
   1  -2   3    34601.49    34400.50    229.65 o 
   2  -2   3      735.08      763.37      7.64 o 
   3  -2   3     8802.04     8795.01     66.32 o 
   4  -2   3     1390.96     1361.09     16.28 o 
   5  -2   3      233.27      218.30      7.19 o 
   6  -2   3      355.42      353.48      9.95 o 
   7  -2   3      685.00      755.26     17.63 o 
   8  -2   3      387.10      483.99     17.54 o 
   9  -2   3       55.35       49.55      7.62 o 
  10  -2   3      163.64      161.54     11.86 o 
  11  -2   3       17.76       10.66     10.51 o 
  12  -2   3       66.30       59.75     14.31 o 
  13  -2   3      284.17      251.50     23.60 o 
  14  -2   3        9.50      -20.49     20.49 o 
 -16  -1   3       60.07      105.91     66.56 o 
 -15  -1   3      461.17      471.80     42.51 o 
 -14  -1   3       47.84       43.85     19.03 o 
 -13  -1   3      347.65      271.19     24.00 o 
 -12  -1   3      765.16      808.34     41.95 o 
 -11  -1   3      536.96      582.10     23.14 o 
 -10  -1   3     3530.13     3363.65     42.85 o 
  -9  -1   3     1967.34     2133.64     26.06 o 
  -8  -1   3     1555.07     1613.81     18.93 o 
  -7  -1   3        1.19       11.33      4.54 o 
  -6  -1   3      185.42      237.49      6.05 o 
  -5  -1   3     3142.02     3122.94     25.36 o 
  -4  -1   3     2172.99     2511.30     19.98 o 
  -3  -1   3     1655.63     1588.95     14.43 o 
  -2  -1   3      647.64      821.67     10.35 o 
  -1  -1   3     5418.48     3355.38    105.87 o 
   0  -1   3      268.67      403.38      6.56 o 
   1  -1   3     1515.70     1342.10     13.96 o 
   2  -1   3      294.30      143.88      5.30 o 
   3  -1   3     3576.30     3741.70     40.00 o 
   4  -1   3     2687.73     2608.47     31.17 o 
   5  -1   3       67.47      113.69      5.62 o 
   6  -1   3     1835.31     1915.87     21.44 o 
   7  -1   3      780.23      724.92     13.84 o 
   8  -1   3      132.88      163.06     10.22 o 
   9  -1   3      538.41      585.44     18.86 o 
  10  -1   3        9.63       14.86      9.47 o 
  11  -1   3       56.30       27.57     16.94 o 
  12  -1   3       38.76        6.63     13.70 o 
  13  -1   3       51.80       38.50     17.31 o 
  14  -1   3       29.67        5.43     24.42 o 
 -16   0   3      159.24      244.64     38.06 o 
 -15   0   3       87.23      127.44     26.76 o 
 -14   0   3      274.29      338.62     25.14 o 
 -13   0   3        4.42        2.51     14.60 o 
 -12   0   3     1346.53     1391.08     35.78 o 
 -11   0   3       69.80       43.45      9.94 o 
 -10   0   3        0.16       -1.07      7.17 o 
  -9   0   3     3395.33     3337.91     32.01 o 
  -8   0   3      247.94      232.59      7.96 o 
  -7   0   3     7464.12     7389.52     51.01 o 
  -6   0   3     4021.50     4390.00     34.93 o 
  -5   0   3     3019.49     3373.94     25.87 o 
  -4   0   3     3307.57     3128.08     24.12 o 
  -3   0   3      579.32      640.78      9.93 o 
  -2   0   3     4774.92     4795.48     39.94 o 
  -1   0   3      748.95      375.05     51.89 o 
   0   0   3     1036.94      933.39     14.76 o 
   1   0   3     1366.63     1373.92     17.08 o 
   2   0   3      258.87      206.23      8.25 o 
   3   0   3     1176.83     1235.83     22.11 o 
   4   0   3      437.54      500.42     12.86 o 
   5   0   3      147.57      152.15     10.66 o 
   6   0   3      682.00      898.13     17.85 o 
   7   0   3       40.03       34.88      5.63 o 
   8   0   3      415.37      463.44     13.01 o 
   9   0   3       15.37        8.98      9.93 o 
  10   0   3      581.39      447.88     23.95 o 
  11   0   3       58.68       44.03     12.62 o 
  12   0   3       15.10       10.22     14.11 o 
  13   0   3       18.39      -12.40     18.78 o 
  14   0   3       33.33       57.65     51.36 o 
 -17   1   3        0.59       23.55     35.51 o 
 -16   1   3       64.06       73.66     29.34 o 
 -15   1   3       22.74       31.28     22.86 o 
 -14   1   3        0.88        6.35     13.99 o 
 -13   1   3      221.04      202.02     17.80 o 
 -12   1   3       24.27       19.37      9.18 o 
 -11   1   3     1694.47     1670.58     23.93 o 
 -10   1   3      276.61      314.65     12.16 o 
  -9   1   3       22.94        4.94      6.07 o 
  -8   1   3     1778.82     1857.01     19.37 o 
  -7   1   3      462.39      551.35      9.66 o 
  -6   1   3    15533.79    15070.37     93.04 o 
  -5   1   3     7898.34     7188.13     45.69 o 
  -4   1   3     2958.22     2443.55     19.18 o 
  -3   1   3     7107.53     7198.37     50.37 o 
  -2   1   3       99.85       63.79      6.27 o 
  -1   1   3     1342.22     1098.72     14.80 o 
   0   1   3     5661.48     5679.40     62.26 o 
   1   1   3     5880.41     5459.94     65.14 o 
   2   1   3     1343.21     1532.38     26.19 o 
   3   1   3      507.45      505.01     16.22 o 
   4   1   3      984.92     1055.11     23.84 o 
   5   1   3        7.88       -2.75      7.48 o 
   6   1   3      741.24      773.26     20.99 o 
   7   1   3      603.60      588.60     15.79 o 
   8   1   3      262.93      333.37     13.04 o 
   9   1   3      146.99      168.20     20.08 o 
  10   1   3       35.36       17.16     13.38 o 
  11   1   3        2.33        6.74     11.48 o 
  12   1   3       24.88       18.45     23.32 o 
  13   1   3       30.90       28.77     19.83 o 
 -17   2   3      160.27      228.47     39.41 o 
 -16   2   3       63.68       51.22     28.45 o 
 -15   2   3       70.63       45.52     20.94 o 
 -14   2   3        7.94       -0.61     13.36 o 
 -13   2   3      169.83      230.38     13.30 o 
 -12   2   3     2496.47     2333.79     32.60 o 
 -11   2   3       81.67      100.53     10.04 o 
 -10   2   3     1786.05     1478.15     21.78 o 
  -9   2   3      677.62      560.21     11.39 o 
  -8   2   3     1340.37     1719.92     17.27 o 
  -7   2   3       91.47       56.96      5.18 o 
  -6   2   3      240.27      322.10      6.57 o 
  -5   2   3     3464.48     3431.47     24.84 o 
  -4   2   3      124.21      130.98      4.48 o 
  -3   2   3    22475.50    21579.52    122.21 o 
  -2   2   3      442.07      554.66      7.35 o 
  -1   2   3    13835.89    12666.30     88.23 o 
   0   2   3       67.23       45.87      5.99 o 
   1   2   3     2768.87     2612.02     37.05 o 
   2   2   3    16751.90    16204.20    206.93 o 
   3   2   3     1718.69     1230.15     31.46 o 
   4   2   3     6848.60     7369.99    128.59 o 
   5   2   3      977.24     1051.22     35.82 o 
   6   2   3       56.88       42.63     18.45 o 
   7   2   3      314.08      337.23     25.57 o 
   8   2   3       41.21       49.22      9.12 o 
   9   2   3      931.43      872.84     29.24 o 
  10   2   3      213.62      227.32     30.10 o 
  11   2   3      110.78      124.19     24.36 o 
  12   2   3       14.36        7.95     16.88 o 
 -17   3   3       33.49       22.01     28.98 o 
 -16   3   3       98.92       87.86     27.44 o 
 -15   3   3       23.47       28.90     22.16 o 
 -14   3   3      942.70      986.69     34.72 o 
 -13   3   3      100.96       99.24     12.28 o 
 -12   3   3     1701.21     1947.00     30.12 o 
 -11   3   3     1041.56     1173.27     21.50 o 
 -10   3   3      122.81      104.91      8.00 o 
  -9   3   3     2073.11     2225.82     22.05 o 
  -8   3   3      105.52      127.00      6.15 o 
  -7   3   3     4440.83     4776.77     33.58 o 
  -6   3   3     3109.85     2982.95     23.30 o 
  -5   3   3      175.56      111.68      4.64 o 
  -4   3   3      419.58      402.07      6.57 o 
  -3   3   3      510.05      526.54      6.96 o 
  -2   3   3     6001.19     5786.69     40.25 o 
  -1   3   3      207.27      219.01      4.38 o 
   0   3   3      129.66      171.75      7.05 o 
   1   3   3      774.04      675.13     13.72 o 
   2   3   3        0.84       11.95      7.41 o 
   3   3   3     9552.01     9456.91    143.90 o 
   4   3   3      228.97      288.92     16.61 o 
   5   3   3     2668.09     2461.89     51.11 o 
   6   3   3      194.52      207.57     14.91 o 
   7   3   3        2.47       10.15     14.92 o 
   8   3   3        6.19        8.54     11.22 o 
   9   3   3       10.77       28.39     16.04 o 
  10   3   3      516.98      560.22     40.68 o 
  11   3   3        6.87       10.48     15.33 o 
  12   3   3       81.79       62.95     25.38 o 
 -18   4   3       46.75       82.73     38.97 o 
 -17   4   3      211.15      243.20     34.46 o 
 -16   4   3       12.91       45.08     23.70 o 
 -15   4   3      440.65      438.76     32.35 o 
 -14   4   3       74.61       51.48     13.75 o 
 -13   4   3     4386.83     4941.39     57.08 o 
 -12   4   3       64.86       60.75      9.73 o 
 -11   4   3      181.86      238.49      9.61 o 
 -10   4   3      453.98      395.01     10.65 o 
  -9   4   3      124.22      137.57      7.01 o 
  -8   4   3      968.01      913.36     12.61 o 
  -7   4   3     3051.36     3257.09     26.46 o 
  -6   4   3     9303.31     8382.59     55.10 o 
  -5   4   3     2530.79     2862.39     23.15 o 
  -4   4   3     5449.32     5026.31     34.11 o 
  -3   4   3       17.58       18.80      2.71 o 
  -2   4   3    12355.90    12762.64     80.62 o 
  -1   4   3     7948.58     8241.17     63.69 o 
   0   4   3     1106.32     1117.45     14.73 o 
   1   4   3      426.97      412.57     14.58 o 
   2   4   3        0.66       -2.07      6.36 o 
   3   4   3      404.79      502.20     14.21 o 
   4   4   3     1731.75     1606.73     30.32 o 
   5   4   3      123.21      186.53     10.97 o 
   6   4   3     2013.14     1772.42     38.00 o 
   7   4   3      303.72      316.49     18.64 o 
   8   4   3     1312.57     1338.68     35.54 o 
   9   4   3       11.89       25.65     12.84 o 
  10   4   3        1.00       17.92     18.19 o 
  11   4   3      238.47      237.67     24.54 o 
 -18   5   3       18.52       18.67     27.36 o 
 -17   5   3       44.22        1.23     24.58 o 
 -16   5   3       42.37       59.56     23.36 o 
 -15   5   3       52.86       42.74     15.31 o 
 -14   5   3       95.74      122.56     17.33 o 
 -13   5   3      176.16      170.32     12.79 o 
 -12   5   3       20.99       36.28      8.08 o 
 -11   5   3       88.07       91.10      8.14 o 
 -10   5   3     2414.58     2232.20     23.42 o 
  -9   5   3        1.29       -4.45      4.45 o 
  -8   5   3     5026.15     5289.65     39.32 o 
  -7   5   3     1769.88     1712.56     17.82 o 
  -6   5   3      376.02      407.13      8.94 o 
  -5   5   3     5888.97     5963.67     39.98 o 
  -4   5   3      481.66      430.91      7.74 o 
  -3   5   3     9646.38    10372.70     65.64 o 
  -2   5   3      896.83      693.63      8.90 o 
  -1   5   3      207.22      179.63      6.76 o 
   0   5   3     3051.51     3290.73     33.02 o 
   1   5   3      240.06      302.75      8.52 o 
   2   5   3     1542.19     1267.95     19.47 o 
   3   5   3     1084.66     1095.77     20.29 o 
   4   5   3      270.97      340.85     12.78 o 
   5   5   3      572.85      537.32     23.90 o 
   6   5   3       14.19       21.50     13.31 o 
   7   5   3       88.24      113.02     12.61 o 
   8   5   3      585.34      539.96     24.73 o 
   9   5   3      143.54      207.79     22.79 o 
  10   5   3       26.16       26.57     18.53 o 
 -18   6   3        2.96      -24.14     24.14 o 
 -17   6   3       37.77       63.85     29.20 o 
 -16   6   3       71.97       68.54     22.21 o 
 -15   6   3      108.52      120.85     17.95 o 
 -14   6   3       78.62       52.19     13.59 o 
 -13   6   3     1083.56     1182.77     25.37 o 
 -12   6   3      423.19      546.75     14.96 o 
 -11   6   3      719.91      662.11     15.08 o 
 -10   6   3      237.78      262.08      8.65 o 
  -9   6   3      454.29      420.33      9.58 o 
  -8   6   3      273.30      335.64      9.34 o 
  -7   6   3        3.05        5.48      4.44 o 
  -6   6   3     3847.77     3326.25     27.50 o 
  -5   6   3      338.48      289.36      7.40 o 
  -4   6   3     7147.90     6410.13     46.17 o 
  -3   6   3      322.36      403.07      7.54 o 
  -2   6   3     1323.15     1237.50     13.50 o 
  -1   6   3      746.46      774.58     13.91 o 
   0   6   3       13.18        0.86      4.86 o 
   1   6   3      286.37      250.20      9.60 o 
   2   6   3      141.52      114.32      6.41 o 
   3   6   3     1119.21     1158.89     18.58 o 
   4   6   3       61.99       61.79      8.61 o 
   5   6   3      226.30      222.50     13.95 o 
   6   6   3        6.72       -1.50     10.44 o 
   7   6   3        0.29       -8.50     13.62 o 
   8   6   3      363.22      357.73     24.87 o 
   9   6   3       13.48       19.53     17.59 o 
  10   6   3       27.79       32.79     30.62 o 
 -18   7   3      281.32      398.82     42.90 o 
 -17   7   3      253.66      301.23     32.76 o 
 -16   7   3        1.07        4.30     20.09 o 
 -15   7   3      330.31      285.35     22.60 o 
 -14   7   3       29.05       17.85     10.17 o 
 -13   7   3       68.25       62.53     10.75 o 
 -12   7   3      703.22      698.49     19.49 o 
 -11   7   3      683.81      722.26     14.27 o 
 -10   7   3      626.45      808.02     14.46 o 
  -9   7   3      210.88      240.53      8.72 o 
  -8   7   3      614.23      512.36     13.13 o 
  -7   7   3      314.24      343.25      9.91 o 
  -6   7   3     1035.40      840.93     12.16 o 
  -5   7   3        1.15       18.09      4.63 o 
  -4   7   3        3.07        3.25      3.76 o 
  -3   7   3     9431.59     9526.58     65.52 o 
  -2   7   3      232.87      263.23      7.10 o 
  -1   7   3     2298.60     1943.07     23.86 o 
   0   7   3      312.41      297.41      8.84 o 
   1   7   3      645.69      713.04     12.98 o 
   2   7   3      221.36      314.15     11.85 o 
   3   7   3       99.06      109.84     10.17 o 
   4   7   3      465.45      538.72     23.29 o 
   5   7   3       19.45       15.88     12.85 o 
   6   7   3     1017.12     1104.28     45.02 o 
   7   7   3       65.76       64.87     17.93 o 
   8   7   3        9.43        5.43     16.50 o 
   9   7   3       17.78      -10.61     27.77 o 
 -19   8   3      171.00      133.62     40.10 o 
 -18   8   3        0.17       16.94     24.34 o 
 -17   8   3       55.79       54.93     24.65 o 
 -16   8   3        0.23       18.42     19.86 o 
 -15   8   3       49.88       48.85     12.99 o 
 -14   8   3      116.90      135.44     13.76 o 
 -13   8   3       11.00       28.41     10.54 o 
 -12   8   3     1390.96     1393.09     23.34 o 
 -11   8   3       19.43        6.24      6.86 o 
 -10   8   3     2073.43     2439.50     26.03 o 
  -9   8   3        2.12       -5.13      5.13 o 
  -8   8   3      216.94      249.83      9.47 o 
  -7   8   3      416.71      447.90     10.04 o 
  -6   8   3      192.52      151.89      7.08 o 
  -5   8   3     2992.10     3111.98     28.53 o 
  -4   8   3       14.09       15.57      3.99 o 
  -3   8   3     1517.60     1500.39     16.74 o 
  -2   8   3      182.53      208.96      7.39 o 
  -1   8   3       12.35       23.41      6.93 o 
   0   8   3        8.64       24.31      6.08 o 
   1   8   3     2706.47     2531.77     31.93 o 
   2   8   3      387.56      522.50     19.34 o 
   3   8   3        1.12        6.78     11.08 o 
   4   8   3        4.35        4.91     12.85 o 
   5   8   3       55.30       69.58     22.05 o 
   6   8   3      131.04      115.14     19.84 o 
   7   8   3       52.41       40.79     18.44 o 
   8   8   3        8.10       -9.90     16.87 o 
 -19   9   3       39.63       12.59     30.26 o 
 -18   9   3      424.44      321.43     43.88 o 
 -17   9   3      222.86      283.61     31.27 o 
 -16   9   3       47.85       37.18     15.75 o 
 -15   9   3      150.41      111.72     16.54 o 
 -14   9   3      435.70      495.07     21.36 o 
 -13   9   3     2319.81     2696.17     41.07 o 
 -12   9   3      801.02      868.44     19.70 o 
 -11   9   3      269.44      268.68     11.48 o 
 -10   9   3     1304.74     1363.31     19.60 o 
  -9   9   3      444.76      428.49     11.40 o 
  -8   9   3     1148.99     1106.93     17.32 o 
  -7   9   3       46.55       55.01      6.53 o 
  -6   9   3      898.73      915.01     15.06 o 
  -5   9   3      195.35      170.59      7.40 o 
  -4   9   3     1615.71     1742.06     20.04 o 
  -3   9   3      225.21      186.70      7.41 o 
  -2   9   3      697.73      861.07     16.56 o 
  -1   9   3       11.63       38.72      8.93 o 
   0   9   3       61.68      111.83      9.13 o 
   1   9   3     1287.83     1389.40     30.02 o 
   2   9   3      558.33      504.50     22.17 o 
   3   9   3      118.45       96.28     17.21 o 
   4   9   3       10.04       14.09     16.14 o 
   5   9   3      129.97      119.62     15.07 o 
   6   9   3       33.67       34.91     14.26 o 
   7   9   3        0.01       11.68     20.55 o 
 -19  10   3        2.31       10.04     38.15 o 
 -18  10   3       32.60       35.41     34.69 o 
 -17  10   3      473.57      444.15     39.77 o 
 -16  10   3      150.22      132.92     25.20 o 
 -15  10   3      777.12      734.57     27.73 o 
 -14  10   3       48.55       46.17     13.45 o 
 -13  10   3     1349.44     1545.08     28.90 o 
 -12  10   3       32.56       45.28     10.66 o 
 -11  10   3      310.96      302.16     13.05 o 
 -10  10   3      732.39      852.17     16.43 o 
  -9  10   3     4143.20     3996.69     37.60 o 
  -8  10   3     2187.95     2460.66     26.44 o 
  -7  10   3        0.31       -6.33      6.33 o 
  -6  10   3      180.61      205.73      8.54 o 
  -5  10   3      389.70      451.02     11.60 o 
  -4  10   3       67.31       94.77      7.90 o 
  -3  10   3      282.18      303.38     11.01 o 
  -2  10   3      335.70      351.23     15.49 o 
  -1  10   3      603.64      596.63     20.92 o 
   0  10   3       90.15       82.21     13.61 o 
   1  10   3      421.30      390.12     18.95 o 
   2  10   3       90.79       81.21     20.23 o 
   3  10   3       84.74       47.07     14.31 o 
   4  10   3      317.53      321.20     21.70 o 
   5  10   3        2.45        4.03     16.32 o 
   6  10   3       55.93       98.10     25.59 o 
 -19  11   3      279.26      230.32     47.19 o 
 -18  11   3        0.11       -9.34     24.66 o 
 -17  11   3      193.00      222.82     50.55 o 
 -16  11   3        5.48       28.07     19.07 o 
 -15  11   3        1.17       -0.40     14.19 o 
 -14  11   3     1297.78     1373.44     35.31 o 
 -13  11   3       38.45       43.40     11.80 o 
 -12  11   3     1121.81     1096.00     26.90 o 
 -11  11   3      171.27      123.61     11.21 o 
 -10  11   3       45.40       68.58      9.38 o 
  -9  11   3       17.03       14.64      8.25 o 
  -8  11   3       14.71       14.19      7.05 o 
  -7  11   3      505.33      517.48     14.26 o 
  -6  11   3       53.11       57.44      7.18 o 
  -5  11   3      673.44      814.05     15.08 o 
  -4  11   3      300.01      265.02      9.57 o 
  -3  11   3       90.56       75.26      9.02 o 
  -2  11   3      568.13      577.95     20.43 o 
  -1  11   3       18.44       32.25     16.21 o 
   0  11   3       60.27       32.42     14.05 o 
   1  11   3      213.01      117.96     18.12 o 
   2  11   3       83.93       90.89     18.96 o 
   3  11   3       22.41       20.24     16.74 o 
   4  11   3        1.17      -13.47     21.64 o 
   5  11   3        1.31      -12.89     19.02 o 
 -19  12   3       34.49      109.02     78.62 o 
 -18  12   3      315.54      311.76     33.71 o 
 -17  12   3       64.35       19.36     21.33 o 
 -16  12   3     1010.17     1077.43     43.06 o 
 -15  12   3        6.11       42.91     15.14 o 
 -14  12   3       75.97       49.91     13.98 o 
 -13  12   3      687.43      770.33     27.04 o 
 -12  12   3        8.04      -10.80     10.80 o 
 -11  12   3      350.40      400.19     19.07 o 
 -10  12   3       17.35       30.91     10.00 o 
  -9  12   3       29.13       40.05      9.25 o 
  -8  12   3        3.06        9.97      9.07 o 
  -7  12   3       21.51       22.15      8.07 o 
  -6  12   3      396.86      479.98     14.95 o 
  -5  12   3       45.52       35.21      9.35 o 
  -4  12   3      667.27      674.05     20.11 o 
  -3  12   3      240.65      295.57     18.96 o 
  -2  12   3      134.42      121.88     19.08 o 
  -1  12   3      274.04      261.11     23.18 o 
   0  12   3       24.29       -2.89     18.21 o 
   1  12   3      118.48      140.81     24.51 o 
   2  12   3        2.41      -19.69     19.69 o 
   3  12   3      114.39       79.17     24.98 o 
   4  12   3        2.64      -20.30     20.30 o 
 -18  13   3        0.90      -23.29     32.15 o 
 -17  13   3       91.82       91.07     26.08 o 
 -16  13   3      120.69      103.33     23.33 o 
 -15  13   3      329.75      329.65     27.28 o 
 -14  13   3       29.35       32.75     15.15 o 
 -13  13   3      212.34      212.30     21.60 o 
 -12  13   3      857.56      835.01     28.90 o 
 -11  13   3      127.84      133.90     16.04 o 
 -10  13   3     1321.23     1131.22     27.96 o 
  -9  13   3     1012.87     1069.65     26.50 o 
  -8  13   3      213.67      207.61     13.12 o 
  -7  13   3       52.03       86.23     10.38 o 
  -6  13   3      403.98      494.55     22.87 o 
  -5  13   3     1859.53     1982.65     37.46 o 
  -4  13   3      533.48      555.07     21.72 o 
  -3  13   3      952.15      934.23    105.46 o 
  -2  13   3      254.00      330.13     34.50 o 
  -1  13   3      346.50      367.35     33.44 o 
   0  13   3       12.17        2.22     22.76 o 
   1  13   3        1.22       16.71     22.44 o 
   2  13   3      187.77      186.73     30.96 o 
   3  13   3       65.86       72.85     34.07 o 
 -18  14   3       29.56        5.53     33.74 o 
 -17  14   3       20.75        8.80     25.33 o 
 -16  14   3      238.01      192.53     31.28 o 
 -15  14   3       53.45       52.43     22.27 o 
 -14  14   3      351.63      393.13     28.27 o 
 -13  14   3        1.10        8.72     16.50 o 
 -12  14   3      126.59       81.21     18.49 o 
 -11  14   3       40.71       34.53     14.19 o 
 -10  14   3      132.21       77.30     13.45 o 
  -9  14   3      669.07      664.81     25.35 o 
  -8  14   3      474.68      553.16     22.02 o 
  -7  14   3      457.92      392.05     21.74 o 
  -6  14   3      302.36      353.63     23.90 o 
  -5  14   3      218.31      153.15     16.84 o 
  -4  14   3      236.96      117.36     28.40 o 
  -3  14   3      107.63      114.04     45.02 o 
  -2  14   3      199.89      206.29     32.80 o 
  -1  14   3       40.81       32.75     25.51 o 
   0  14   3      375.23      418.57     47.47 o 
   1  14   3        8.84       12.58     37.74 o 
 -17  15   3       10.39       11.31     40.69 o 
 -16  15   3       46.97       20.23     27.20 o 
 -15  15   3      241.64      275.63     26.39 o 
 -14  15   3        3.39       -4.20     18.27 o 
 -13  15   3      135.31      129.48     20.83 o 
 -12  15   3        2.01        7.18     15.47 o 
 -11  15   3     1351.41     1386.63     36.17 o 
 -10  15   3        0.05        1.77     13.73 o 
  -9  15   3        4.02       13.12     14.99 o 
  -8  15   3       40.07       55.15     16.06 o 
  -7  15   3      255.52      238.13     22.54 o 
  -6  15   3      688.33      645.90     57.11 o 
  -5  15   3       70.12       56.82     19.65 o 
  -4  15   3      116.24       56.45     27.49 o 
  -3  15   3        4.92      -24.58     24.58 o 
  -2  15   3        5.84        0.27     26.34 o 
  -1  15   3      114.15       55.83     41.41 o 
   0  15   3       49.07       18.87     41.93 o 
 -17  16   3      135.19      111.78     51.19 o 
 -16  16   3       50.13       49.05     33.08 o 
 -15  16   3       88.60       75.32     35.24 o 
 -14  16   3        3.75      -17.80     17.80 o 
 -13  16   3      135.83      174.47     25.31 o 
 -12  16   3      473.43      630.71     53.83 o 
 -11  16   3      393.31      331.05     27.42 o 
 -10  16   3      778.42      850.57     35.11 o 
  -9  16   3        6.14       -3.57     16.30 o 
  -8  16   3      130.33      100.58     20.12 o 
  -7  16   3       82.07       39.18     22.21 o 
  -6  16   3      132.94       99.42     30.41 o 
  -5  16   3      217.40      205.38     36.59 o 
  -4  16   3       30.54       13.96     27.04 o 
  -3  16   3       37.83       66.92     35.96 o 
  -2  16   3       10.82      -32.50     39.83 o 
 -16  17   3       99.19      104.85     25.98 o 
 -15  17   3       17.91       11.11     27.84 o 
 -14  17   3      167.09      176.67     29.82 o 
 -13  17   3      205.42      220.51     33.28 o 
 -12  17   3       56.02       28.00     23.57 o 
 -11  17   3      323.10      354.08     27.42 o 
 -10  17   3      126.35      104.32     21.93 o 
  -9  17   3      224.37      270.66     28.75 o 
  -8  17   3      135.89       93.05     25.46 o 
  -7  17   3      128.96      148.01     28.35 o 
  -6  17   3        0.28      -30.40     30.40 o 
  -5  17   3       30.37        7.05     32.21 o 
  -4  17   3      133.89      129.98     55.56 o 
 -14  18   3        0.88       13.50     25.64 o 
 -13  18   3      414.33      425.44     40.71 o 
 -12  18   3       49.94       18.47     27.75 o 
 -11  18   3       23.77       20.73     24.00 o 
 -10  18   3       65.96       45.75     33.26 o 
  -9  18   3       29.93       37.88     35.12 o 
  -8  18   3       55.54       10.05     31.22 o 
  -7  18   3       26.46        9.55     38.26 o 
  -6  18   3       90.04       28.30     51.36 o 
   7 -20   4       12.00       41.52     43.14 o 
   8 -20   4      113.52      100.32     32.55 o 
   9 -20   4       20.83      -25.29     25.29 o 
  10 -20   4      118.48       76.52     62.89 o 
   3 -19   4       10.45      -27.18     31.15 o 
   4 -19   4      166.55      136.15     29.11 o 
   5 -19   4       12.60      -16.18     20.53 o 
   6 -19   4       37.95       44.98     24.29 o 
   7 -19   4        0.26      -15.20     23.86 o 
   8 -19   4        1.01        5.93     22.20 o 
   9 -19   4       29.77        6.31     21.27 o 
  10 -19   4       11.37       16.01     21.93 o 
  11 -19   4      251.38      263.27     29.99 o 
  12 -19   4       23.66       66.75     39.86 o 
   1 -18   4        0.09       15.47     23.33 o 
   2 -18   4       99.85       78.94     26.04 o 
   3 -18   4       29.46       30.25     28.29 o 
   4 -18   4       54.27       31.62     20.68 o 
   5 -18   4      359.44      317.96     27.41 o 
   6 -18   4      390.65      330.06     26.05 o 
   7 -18   4      179.90      191.32     25.39 o 
   8 -18   4       24.28        8.58     19.84 o 
   9 -18   4       11.19       -0.20     16.35 o 
  10 -18   4      233.31      247.61     25.20 o 
  11 -18   4        4.41       13.47     19.54 o 
  12 -18   4      289.33      312.00     44.64 o 
  13 -18   4      276.23      350.89     65.22 o 
  14 -18   4      206.16      175.65     54.79 o 
  -1 -17   4       77.70       16.61     32.93 o 
   0 -17   4        2.47       -4.85     21.37 o 
   1 -17   4       16.06       10.15     18.18 o 
   2 -17   4       14.09       10.57     18.15 o 
   3 -17   4       24.82       78.58     21.49 o 
   4 -17   4      146.81      200.80     23.65 o 
   5 -17   4       64.88       67.57     19.38 o 
   6 -17   4        6.40       27.53     14.51 o 
   7 -17   4      243.63      210.37     22.32 o 
   8 -17   4      132.49      250.78     28.43 o 
   9 -17   4       43.99       19.97     15.97 o 
  10 -17   4      223.21      198.53     27.25 o 
  11 -17   4      113.03      118.87     20.65 o 
  12 -17   4       15.36       33.63     26.94 o 
  13 -17   4      684.54      695.18     67.39 o 
  14 -17   4      141.85       66.90     37.60 o 
  -3 -16   4       10.50      -26.54     26.54 o 
  -2 -16   4      138.13      103.14     32.24 o 
  -1 -16   4        3.10      -20.64     20.64 o 
   0 -16   4        0.60       -9.00     16.53 o 
   1 -16   4       50.50       21.20     17.30 o 
   2 -16   4      243.20      232.55     23.69 o 
   3 -16   4        0.61      -15.49     15.49 o 
   4 -16   4      485.90      448.61     23.91 o 
   5 -16   4       24.25       28.95     12.64 o 
   6 -16   4       14.83       27.54     12.32 o 
   7 -16   4      114.73       91.81     15.70 o 
   8 -16   4      180.37      129.13     17.80 o 
   9 -16   4      433.91      434.39     27.10 o 
  10 -16   4       21.47       -4.31     15.64 o 
  11 -16   4      396.55      442.85     33.97 o 
  12 -16   4       31.56        4.75     20.43 o 
  13 -16   4        3.60       -2.97     21.52 o 
  14 -16   4      318.30      376.17     39.70 o 
  15 -16   4      107.71       97.84     41.92 o 
  -4 -15   4       29.96       45.01     26.44 o 
  -3 -15   4        4.32       17.35     23.26 o 
  -2 -15   4       11.19       24.69     20.42 o 
  -1 -15   4       34.82       22.18     15.86 o 
   0 -15   4      138.35      128.02     18.16 o 
   1 -15   4       50.37       42.21     15.72 o 
   2 -15   4       59.13       39.22     13.27 o 
   3 -15   4      368.87      326.33     18.04 o 
   4 -15   4      286.64      308.73     17.84 o 
   5 -15   4     1624.00     1672.41     34.37 o 
   6 -15   4       19.87       11.57     10.77 o 
   7 -15   4       73.07       59.31     12.85 o 
   8 -15   4       64.36       50.94     15.30 o 
   9 -15   4      154.54      166.78     21.48 o 
  10 -15   4      465.71      536.75     27.02 o 
  11 -15   4      141.05      130.55     22.06 o 
  12 -15   4      290.90      310.81     31.76 o 
  13 -15   4        1.82        3.10     21.64 o 
  14 -15   4       72.46       48.93     22.91 o 
  15 -15   4       39.05       38.95     40.97 o 
  -6 -14   4       24.61       18.41     34.17 o 
  -5 -14   4        6.88      -16.23     20.90 o 
  -4 -14   4        8.02       13.03     18.72 o 
  -3 -14   4       44.54       53.35     19.24 o 
  -2 -14   4       40.23       37.03     15.66 o 
  -1 -14   4       22.33       28.00     15.73 o 
   0 -14   4      265.88      244.93     19.44 o 
   1 -14   4      494.82      580.17     21.69 o 
   2 -14   4       38.36       69.30     11.11 o 
   3 -14   4      646.61      632.00     21.50 o 
   4 -14   4      115.12       61.16     12.77 o 
   5 -14   4       38.13       14.22     10.30 o 
   6 -14   4     1032.55     1019.59     23.64 o 
   7 -14   4      585.42      771.66     21.54 o 
   8 -14   4     1860.76     1814.59     31.80 o 
   9 -14   4      300.81      379.62     19.62 o 
  10 -14   4       14.18       11.33     15.86 o 
  11 -14   4      563.40      541.51     27.94 o 
  12 -14   4       26.84       18.82     15.68 o 
  13 -14   4      396.66      433.51     33.78 o 
  14 -14   4      196.34      187.68     21.45 o 
  15 -14   4      115.72      151.53     42.16 o 
  16 -14   4       30.90       82.79     40.12 o 
  -7 -13   4       18.53        6.43     25.07 o 
  -6 -13   4       39.71        0.92     21.15 o 
  -5 -13   4      107.60       69.84     20.72 o 
  -4 -13   4        0.34      -11.28     16.69 o 
  -3 -13   4      361.32      352.90     25.19 o 
  -2 -13   4      130.11      111.77     17.58 o 
  -1 -13   4       38.50       56.78     15.25 o 
   0 -13   4      807.72      898.34     32.95 o 
   1 -13   4       81.23       69.77      9.99 o 
   2 -13   4     1148.16     1285.60     24.83 o 
   3 -13   4        0.85        6.50      9.22 o 
   4 -13   4        7.50       -2.78      8.66 o 
   5 -13   4     1370.74     1388.32     22.70 o 
   6 -13   4      249.69      203.09     11.41 o 
   7 -13   4      627.46      629.14     21.94 o 
   8 -13   4        4.07       -8.99      8.99 o 
   9 -13   4      865.34      835.44     22.75 o 
  10 -13   4      100.29       78.61     15.65 o 
  11 -13   4       60.53       60.11     15.46 o 
  12 -13   4      182.72      176.19     19.37 o 
  13 -13   4        5.55       -3.60     15.80 o 
  14 -13   4      226.99      198.56     31.95 o 
  15 -13   4       81.59       67.28     31.30 o 
  16 -13   4      106.39       65.00     38.49 o 
  -8 -12   4       14.29        4.06     24.53 o 
  -7 -12   4      349.25      297.99     30.37 o 
  -6 -12   4       49.64       10.67     17.82 o 
  -5 -12   4        3.78      -12.65     14.77 o 
  -4 -12   4      135.87       85.65     18.06 o 
  -3 -12   4      193.41      264.01     18.55 o 
  -2 -12   4     2419.04     2520.16     49.15 o 
  -1 -12   4       31.25       52.07     11.05 o 
   0 -12   4       74.41      105.89      9.62 o 
   1 -12   4      214.61      200.68     10.98 o 
   2 -12   4      364.11      428.78     13.83 o 
   3 -12   4      905.96      942.40     16.89 o 
   4 -12   4       56.81       49.39      7.06 o 
   5 -12   4      391.28      437.87     13.45 o 
   6 -12   4      333.60      299.55     12.09 o 
   7 -12   4      262.00      327.74     12.73 o 
   8 -12   4      139.40      120.01     10.98 o 
   9 -12   4       18.28       15.98     10.41 o 
  10 -12   4      419.47      389.50     20.23 o 
  11 -12   4       18.56       17.82     13.21 o 
  12 -12   4       36.45       25.75     15.18 o 
  13 -12   4        5.11        9.85     21.25 o 
  14 -12   4      146.87      120.11     27.71 o 
  15 -12   4      122.20      109.44     32.96 o 
  16 -12   4        0.23        0.03     37.05 o 
  -9 -11   4        7.38        7.40     23.65 o 
  -8 -11   4      321.97      310.55     33.05 o 
  -7 -11   4       57.45       73.66     19.51 o 
  -6 -11   4      418.41      445.31     26.94 o 
  -5 -11   4       23.19       16.21     13.70 o 
  -4 -11   4       19.03       29.11     13.68 o 
  -3 -11   4      617.10      605.01     21.07 o 
  -2 -11   4      370.25      398.67     15.68 o 
  -1 -11   4     1335.77     1319.53     21.48 o 
   0 -11   4      295.48      314.27     10.58 o 
   1 -11   4      697.53      641.23     14.18 o 
   2 -11   4        5.05        7.63      6.33 o 
   3 -11   4      268.64      302.00     10.28 o 
   4 -11   4     2014.32     1983.69     23.26 o 
   5 -11   4      964.43      955.06     16.77 o 
   6 -11   4     2722.90     2649.48     32.73 o 
   7 -11   4        2.74        8.51      6.73 o 
   8 -11   4      604.89      552.92     14.11 o 
   9 -11   4      230.63      197.54     12.36 o 
  10 -11   4      439.18      435.61     19.04 o 
  11 -11   4        6.20        3.30     10.22 o 
  12 -11   4       81.47       83.24     27.55 o 
  13 -11   4      111.42      155.72     26.14 o 
  14 -11   4       92.94       67.45     26.66 o 
  15 -11   4       51.48       73.33     30.46 o 
  16 -11   4        0.93       45.08     33.32 o 
 -10 -10   4       25.09       30.89     25.60 o 
  -9 -10   4       28.66       13.42     20.31 o 
  -8 -10   4      115.48      121.81     21.63 o 
  -7 -10   4      611.09      669.70     28.27 o 
  -6 -10   4      119.13      129.38     16.00 o 
  -5 -10   4      844.55      969.96     28.69 o 
  -4 -10   4      881.90      852.65     21.88 o 
  -3 -10   4      502.64      496.73     14.20 o 
  -2 -10   4      692.43      803.00     17.24 o 
  -1 -10   4        0.45        3.32      6.52 o 
   0 -10   4      949.01      924.61     16.48 o 
   1 -10   4      619.40      630.09     12.23 o 
   2 -10   4      895.30      774.22     13.40 o 
   3 -10   4       69.73       49.01      5.67 o 
   4 -10   4     3881.97     4158.68     35.92 o 
   5 -10   4      206.16      287.62      9.41 o 
   6 -10   4      434.44      456.35     11.21 o 
   7 -10   4     1834.80     2016.32     22.36 o 
   8 -10   4      560.92      624.80     15.30 o 
   9 -10   4      559.42      570.64     14.93 o 
  10 -10   4       42.01       39.46      9.10 o 
  11 -10   4      240.92      207.54     17.79 o 
  12 -10   4      107.93       54.85     25.41 o 
  13 -10   4        1.65       13.42     20.05 o 
  14 -10   4      124.45      129.15     25.93 o 
  15 -10   4        2.14       -7.44     26.12 o 
  16 -10   4        4.89       19.49     29.55 o 
 -11  -9   4       36.23       39.79     26.08 o 
 -10  -9   4       14.59        4.99     22.66 o 
  -9  -9   4      319.79      336.72     27.42 o 
  -8  -9   4       91.63       81.30     15.49 o 
  -7  -9   4      125.73      100.15     15.00 o 
  -6  -9   4      227.36      274.42     18.15 o 
  -5  -9   4       30.91       53.88      9.37 o 
  -4  -9   4      399.82      394.71     11.84 o 
  -3  -9   4      429.09      455.21     12.95 o 
  -2  -9   4      581.67      531.93     11.32 o 
  -1  -9   4     1307.30     1325.32     18.44 o 
   0  -9   4      402.82      496.67     10.20 o 
   1  -9   4      520.08      419.40     10.68 o 
   2  -9   4      968.56     1069.90     13.74 o 
   3  -9   4     4211.47     4088.66     33.33 o 
   4  -9   4      342.57      353.13      9.68 o 
   5  -9   4       12.59        2.39      5.20 o 
   6  -9   4       85.43       62.84      5.81 o 
   7  -9   4        0.42       -4.22      6.17 o 
   8  -9   4     1916.49     2128.55     26.33 o 
   9  -9   4      200.04      210.76      9.85 o 
  10  -9   4     3620.11     3869.59     47.97 o 
  11  -9   4        1.12       -8.62      8.62 o 
  12  -9   4     1046.60     1114.08     32.72 o 
  13  -9   4      522.97      532.80     33.82 o 
  14  -9   4      212.08      118.63     25.38 o 
  15  -9   4      254.65      228.35     36.46 o 
  16  -9   4       73.19      106.53     36.77 o 
 -11  -8   4       35.84       31.45     24.51 o 
 -10  -8   4      139.53      162.46     21.78 o 
  -9  -8   4      330.81      330.00     21.13 o 
  -8  -8   4       30.46       64.71     14.67 o 
  -7  -8   4      105.33       83.05     14.14 o 
  -6  -8   4     1374.20     1433.72     30.63 o 
  -5  -8   4      764.95      903.60     19.46 o 
  -4  -8   4       10.45       21.31      7.01 o 
  -3  -8   4      133.56      132.64      7.93 o 
  -2  -8   4       59.43       42.31      5.40 o 
  -1  -8   4      543.37      663.73     11.19 o 
   0  -8   4       11.87       -0.32      4.45 o 
   1  -8   4     1093.10     1109.68     13.49 o 
   2  -8   4       55.51       54.05      5.09 o 
   3  -8   4     1852.98     1923.43     20.08 o 
   4  -8   4      515.20      456.58     11.64 o 
   5  -8   4      421.07      371.96      8.48 o 
   6  -8   4      434.14      324.26      9.85 o 
   7  -8   4      287.05      257.84      9.64 o 
   8  -8   4      525.79      619.11     15.82 o 
   9  -8   4      315.87      301.37     13.40 o 
  10  -8   4      316.85      333.10     12.55 o 
  11  -8   4     2657.89     2690.33     43.73 o 
  12  -8   4       80.41      110.41     17.44 o 
  13  -8   4      326.97      337.18     26.00 o 
  14  -8   4        7.44       20.88     18.07 o 
  15  -8   4        0.38        1.84     22.41 o 
  16  -8   4       89.72       44.30     31.70 o 
 -12  -7   4      169.94      193.58     28.79 o 
 -11  -7   4        0.59        1.41     16.78 o 
 -10  -7   4       23.89       13.09     16.29 o 
  -9  -7   4      281.94      333.69     22.55 o 
  -8  -7   4      537.89      463.96     21.39 o 
  -7  -7   4      263.93      284.85     17.75 o 
  -6  -7   4       54.33       34.48      8.02 o 
  -5  -7   4     3068.12     3136.81     32.94 o 
  -4  -7   4      503.23      545.61     12.15 o 
  -3  -7   4       48.27       52.02      4.81 o 
  -2  -7   4     1720.04     1581.95     16.62 o 
  -1  -7   4       87.88       74.23      5.34 o 
   0  -7   4     6616.46     6642.84     43.80 o 
   1  -7   4       53.35       83.58      5.27 o 
   2  -7   4     3354.54     3429.64     29.25 o 
   3  -7   4       94.57      107.91      5.69 o 
   4  -7   4      317.87      229.78      6.41 o 
   5  -7   4        9.68       15.82      4.34 o 
   6  -7   4      838.89      984.67     14.85 o 
   7  -7   4     5547.99     5735.56     47.59 o 
   8  -7   4      205.21      189.74      9.80 o 
   9  -7   4      358.46      401.69     14.79 o 
  10  -7   4      268.19      294.80     13.55 o 
  11  -7   4       51.99       45.38     13.03 o 
  12  -7   4      505.07      564.29     25.05 o 
  13  -7   4      429.81      389.55     23.97 o 
  14  -7   4      329.28      350.73     25.92 o 
  15  -7   4       63.22       49.41     22.97 o 
  16  -7   4      154.98      152.70     29.78 o 
 -13  -6   4       31.60       48.40     25.72 o 
 -12  -6   4        6.71      -11.98     17.02 o 
 -11  -6   4      412.41      479.67     25.90 o 
 -10  -6   4       25.28       45.23     14.43 o 
  -9  -6   4       91.73       43.00     14.13 o 
  -8  -6   4       13.65        8.42     12.02 o 
  -7  -6   4      206.75      247.01     13.35 o 
  -6  -6   4     1105.56     1183.70     18.24 o 
  -5  -6   4       73.08       54.67      6.83 o 
  -4  -6   4     5163.94     5470.82     44.38 o 
  -3  -6   4      330.15      316.30      7.12 o 
  -2  -6   4       59.04       94.97      4.96 o 
  -1  -6   4       28.69       38.22      4.36 o 
   0  -6   4      211.45      133.01      5.00 o 
   1  -6   4    12676.75    12945.26     80.17 o 
   2  -6   4     7146.47     6817.36     44.98 o 
   3  -6   4     6944.14     6976.74     44.04 o 
   4  -6   4       29.87       27.02      4.11 o 
   5  -6   4      351.01      372.57      8.16 o 
   6  -6   4      885.61      751.27     12.08 o 
   7  -6   4     1096.74     1137.09     17.15 o 
   8  -6   4     1559.89     1346.59     20.06 o 
   9  -6   4       37.18       47.51      8.28 o 
  10  -6   4      166.99      112.50     13.19 o 
  11  -6   4      161.36      141.43     14.98 o 
  12  -6   4       26.65       38.35     14.26 o 
  13  -6   4      333.87      299.40     23.62 o 
  14  -6   4       26.25       20.32     16.46 o 
  15  -6   4      197.25      183.28     27.40 o 
 -14  -5   4       23.85       32.19     29.49 o 
 -13  -5   4       37.79       35.76     21.68 o 
 -12  -5   4        3.73        4.73     16.11 o 
 -11  -5   4       30.35       15.20     15.63 o 
 -10  -5   4     1004.80     1025.31     33.50 o 
  -9  -5   4        1.40      -11.30     11.30 o 
  -8  -5   4      146.58      112.25     11.99 o 
  -7  -5   4      113.28      149.26      8.77 o 
  -6  -5   4       68.75      101.34      6.76 o 
  -5  -5   4      612.03      673.18     11.72 o 
  -4  -5   4     1263.80     1537.96     15.04 o 
  -3  -5   4     9237.54     8941.89     56.64 o 
  -2  -5   4     2116.23     2129.10     17.17 o 
  -1  -5   4      681.98      624.71      8.67 o 
   0  -5   4      339.84      315.83      6.13 o 
   1  -5   4      306.87      280.88      6.21 o 
   2  -5   4    15104.14    15715.10     89.86 o 
   3  -5   4    13005.49    12693.44     77.65 o 
   4  -5   4     7703.08     7019.60     45.81 o 
   5  -5   4        0.64        0.10      3.81 o 
   6  -5   4     4867.82     4852.22     41.18 o 
   7  -5   4       11.29       12.24      6.08 o 
   8  -5   4      602.00      592.36     13.83 o 
   9  -5   4     1356.57     1409.50     27.29 o 
  10  -5   4       97.26       84.58     12.49 o 
  11  -5   4     1232.53     1437.02     33.28 o 
  12  -5   4       41.11       50.85     14.41 o 
  13  -5   4      267.91      258.90     20.77 o 
  14  -5   4      114.01       99.58     20.20 o 
  15  -5   4        0.02       -3.21     18.95 o 
 -14  -4   4      168.53      183.67     31.78 o 
 -13  -4   4       36.60       39.56     24.92 o 
 -12  -4   4        2.51        0.66     15.62 o 
 -11  -4   4      292.09      234.26     21.71 o 
 -10  -4   4       38.44       36.03     14.02 o 
  -9  -4   4        9.91       10.95     10.38 o 
  -8  -4   4        0.42        0.22      6.83 o 
  -7  -4   4      166.03       94.78      6.70 o 
  -6  -4   4        0.55       -1.81      5.18 o 
  -5  -4   4     1468.52     1392.36     14.36 o 
  -4  -4   4        7.17       25.71      4.08 o 
  -3  -4   4     3562.77     3763.24     28.65 o 
  -2  -4   4      899.57      836.23      9.94 o 
  -1  -4   4      849.82      889.65     10.27 o 
   0  -4   4      197.41      246.30      5.43 o 
   1  -4   4        2.96        1.38      2.54 o 
   2  -4   4     6850.45     6714.81     42.39 o 
   3  -4   4     1596.03     1736.51     14.32 o 
   4  -4   4      239.56      278.03      6.35 o 
   5  -4   4     2550.86     2490.42     23.48 o 
   6  -4   4      268.01      319.54     11.02 o 
   7  -4   4     1213.91     1158.76     18.43 o 
   8  -4   4      242.90      266.63     10.73 o 
   9  -4   4        1.07       -8.50      8.50 o 
  10  -4   4      292.46      277.18     16.45 o 
  11  -4   4        3.76        3.52     11.66 o 
  12  -4   4     1698.97     1709.06     40.09 o 
  13  -4   4       22.34        4.54     15.48 o 
  14  -4   4       53.68       50.00     20.48 o 
  15  -4   4       42.86       42.81     24.39 o 
 -15  -3   4      150.09      176.03     35.56 o 
 -14  -3   4       41.07       43.68     24.20 o 
 -13  -3   4      184.78      208.80     23.33 o 
 -12  -3   4      103.88       92.33     18.70 o 
 -11  -3   4       10.47      -10.81     13.30 o 
 -10  -3   4       31.48       11.29     10.79 o 
  -9  -3   4      782.82      939.54     18.32 o 
  -8  -3   4      168.01      189.04      8.26 o 
  -7  -3   4       42.38       58.89      6.32 o 
  -6  -3   4     3003.94     3146.44     26.78 o 
  -5  -3   4        1.71        1.17      3.63 o 
  -4  -3   4     7717.43     7581.87     52.47 o 
  -3  -3   4      884.97      931.48     11.16 o 
  -2  -3   4      612.11      599.74      8.28 o 
  -1  -3   4     8003.06     7986.30     53.69 o 
   0  -3   4      110.00      120.58      3.56 o 
   1  -3   4      113.20      140.57      3.70 o 
   2  -3   4    18555.22    18532.86    111.83 o 
   3  -3   4     6010.02     6246.52     45.55 o 
   4  -3   4        0.53       -0.39      3.55 o 
   5  -3   4      260.86      193.70      6.42 o 
   6  -3   4     1348.10     1309.78     17.11 o 
   7  -3   4       63.06       48.82      5.50 o 
   8  -3   4     1221.52     1293.00     18.84 o 
   9  -3   4      507.98      484.80     13.98 o 
  10  -3   4        4.50        4.39     10.17 o 
  11  -3   4       78.52       78.58     13.55 o 
  12  -3   4       50.99       72.34     15.18 o 
  13  -3   4      413.36      378.16     25.53 o 
  14  -3   4        3.73      -12.72     19.80 o 
 -16  -2   4       86.23       53.83     32.48 o 
 -15  -2   4      472.74      558.06     41.39 o 
 -14  -2   4       90.75       78.81     23.02 o 
 -13  -2   4       98.42       80.74     19.63 o 
 -12  -2   4      667.72      678.52     38.21 o 
 -11  -2   4     2692.92     2884.20     51.92 o 
 -10  -2   4     1197.24     1235.98     24.12 o 
  -9  -2   4       26.53       -2.86      6.31 o 
  -8  -2   4     1338.50     1314.45     18.67 o 
  -7  -2   4      878.82      894.42     13.06 o 
  -6  -2   4     1127.18     1144.41     14.04 o 
  -5  -2   4     3095.91     2661.57     23.40 o 
  -4  -2   4     3356.49     3189.51     25.92 o 
  -3  -2   4     4630.93     3854.76     31.95 o 
  -2  -2   4     5732.53     5972.16     44.42 o 
  -1  -2   4     7434.98     7336.89     44.17 o 
   0  -2   4      227.94      219.34      4.26 o 
   1  -2   4       29.56       44.44      2.78 o 
   2  -2   4     3840.88     3495.19     26.15 o 
   3  -2   4     4214.50     4657.13     44.73 o 
   4  -2   4     2975.23     2707.75     29.59 o 
   5  -2   4     1223.32     1204.97     15.24 o 
   6  -2   4       74.76       84.03      6.06 o 
   7  -2   4      187.94      174.39      8.99 o 
   8  -2   4       46.67       34.86      8.27 o 
   9  -2   4      144.44      146.82     13.11 o 
  10  -2   4      881.23      794.75     26.34 o 
  11  -2   4      442.47      506.66     19.77 o 
  12  -2   4        0.77        5.19     13.69 o 
  13  -2   4        9.90      -16.12     16.12 o 
  14  -2   4       37.21       30.19     23.75 o 
 -16  -1   4      244.93      260.86     35.26 o 
 -15  -1   4        1.40       48.39     24.31 o 
 -14  -1   4      657.13      640.52     40.78 o 
 -13  -1   4       16.47        7.63     16.05 o 
 -12  -1   4      377.13      473.00     23.23 o 
 -11  -1   4      398.62      458.91     15.94 o 
 -10  -1   4      368.47      451.32     13.08 o 
  -9  -1   4     4743.76     5168.10     50.26 o 
  -8  -1   4       70.37       56.20      6.82 o 
  -7  -1   4     3259.37     3320.35     29.96 o 
  -6  -1   4     1925.05     1986.50     19.55 o 
  -5  -1   4      519.09      514.78     10.15 o 
  -4  -1   4     4816.12     4314.29     32.81 o 
  -3  -1   4        3.10        2.49      2.04 o 
  -2  -1   4      845.89      792.97      8.53 o 
  -1  -1   4      166.10      138.49      3.19 o 
   0  -1   4    11108.27    10312.92     70.02 o 
   1  -1   4      236.61      354.38      6.64 o 
   2  -1   4      290.24      283.07      6.63 o 
   3  -1   4     4951.13     5028.13     54.81 o 
   4  -1   4        2.82       13.72      5.20 o 
   5  -1   4     1582.32     1611.33     26.22 o 
   6  -1   4      156.37      157.18      7.94 o 
   7  -1   4       21.57       17.31      6.15 o 
   8  -1   4     2226.20     2116.88     29.70 o 
   9  -1   4     1023.84      940.40     23.60 o 
  10  -1   4       38.87       16.94     11.81 o 
  11  -1   4       47.65       57.23     12.01 o 
  12  -1   4      150.87      133.95     16.31 o 
  13  -1   4       70.37       60.94     17.34 o 
 -17   0   4        1.47       18.35     30.85 o 
 -16   0   4      229.86      293.65     36.51 o 
 -15   0   4       11.74       34.94     23.41 o 
 -14   0   4        0.53       -7.00     18.10 o 
 -13   0   4      465.79      454.44     24.34 o 
 -12   0   4     1225.24     1106.12     31.30 o 
 -11   0   4     5448.94     5444.48     55.61 o 
 -10   0   4       12.96       13.60      7.90 o 
  -9   0   4       77.62      100.03      8.06 o 
  -8   0   4     2290.89     2013.24     22.51 o 
  -7   0   4        1.97        2.88      4.58 o 
  -6   0   4     3564.30     3516.07     29.34 o 
  -5   0   4     2248.99     2651.96     23.05 o 
  -4   0   4        5.77       22.81      3.33 o 
  -3   0   4     3383.77     3504.37     25.62 o 
  -2   0   4     2011.91     1973.56     14.73 o 
  -1   0   4     4625.34     4491.99     32.24 o 
   0   0   4      197.10      173.53      4.97 o 
   1   0   4       11.55       16.75      3.75 o 
   2   0   4     1091.25     1045.56     20.81 o 
   3   0   4      360.39      404.30     12.52 o 
   4   0   4       72.39       21.27      7.11 o 
   5   0   4      108.18      114.51     10.68 o 
   6   0   4      198.01      188.26     10.84 o 
   7   0   4      189.80      175.61     11.57 o 
   8   0   4       29.49       19.74      9.24 o 
   9   0   4       96.78       83.58     11.54 o 
  10   0   4      118.25      158.89     17.36 o 
  11   0   4      148.38      145.72     13.34 o 
  12   0   4        5.66        3.51     14.82 o 
  13   0   4       59.83       49.78     18.57 o 
 -17   1   4      273.63      350.31     80.50 o 
 -16   1   4       18.51       43.44     25.77 o 
 -15   1   4       27.88       64.70     20.29 o 
 -14   1   4       20.64       30.15     15.42 o 
 -13   1   4       37.75       31.20     10.45 o 
 -12   1   4     1372.40     1465.12     23.93 o 
 -11   1   4      787.84      869.82     19.15 o 
 -10   1   4      108.16      157.76      7.93 o 
  -9   1   4     1597.65     1494.14     18.82 o 
  -8   1   4     1918.21     1593.73     19.22 o 
  -7   1   4     1737.63     1837.02     18.78 o 
  -6   1   4     4560.21     4735.31     33.83 o 
  -5   1   4     2043.98     1968.68     17.80 o 
  -4   1   4        1.38        0.08      2.29 o 
  -3   1   4     1680.96     1521.58     12.03 o 
  -2   1   4      881.68      942.26      8.78 o 
  -1   1   4     8666.87     9241.04     70.20 o 
   0   1   4      163.31      187.48      5.76 o 
   1   1   4      409.90      462.25     13.77 o 
   2   1   4     3702.46     3537.76     50.07 o 
   3   1   4     1497.59     1642.11     32.43 o 
   4   1   4     7335.29     6789.54     98.96 o 
   5   1   4        8.42       -1.14     10.12 o 
   6   1   4       26.30       11.70     10.15 o 
   7   1   4      146.35      101.21     11.98 o 
   8   1   4      115.41      108.15     12.26 o 
   9   1   4     1202.78     1131.78     36.03 o 
  10   1   4        6.92       11.47     13.03 o 
  11   1   4       19.35        9.18     13.57 o 
  12   1   4        6.85       -4.26     14.13 o 
 -17   2   4       21.65       31.18     29.60 o 
 -16   2   4       78.54       83.55     26.93 o 
 -15   2   4        9.71        7.50     16.79 o 
 -14   2   4      148.70      164.81     15.34 o 
 -13   2   4      136.98      223.77     13.85 o 
 -12   2   4     2633.01     2828.13     37.90 o 
 -11   2   4     1194.89     1398.75     21.85 o 
 -10   2   4      981.60      865.28     14.75 o 
  -9   2   4      466.55      569.01     13.17 o 
  -8   2   4        5.09       -0.99      3.71 o 
  -7   2   4     2991.60     3064.62     24.57 o 
  -6   2   4     3005.64     3276.69     25.63 o 
  -5   2   4      419.25      353.42      8.35 o 
  -4   2   4      660.52      744.62      8.61 o 
  -3   2   4        1.28        3.86      2.29 o 
  -2   2   4      115.45       82.14      4.04 o 
  -1   2   4      232.36      200.77      5.02 o 
   0   2   4      215.14      258.29      8.79 o 
   1   2   4     1611.68     1725.16     30.66 o 
   2   2   4      657.52      788.54     21.44 o 
   3   2   4     2156.85     1944.91     39.05 o 
   4   2   4      528.40      384.55     20.29 o 
   5   2   4     1627.61     1829.30     49.42 o 
   6   2   4       10.43       -6.06     20.15 o 
   7   2   4      428.65      545.86     22.27 o 
   8   2   4      114.93      146.29     19.28 o 
   9   2   4      171.90      175.22     15.50 o 
  10   2   4      453.84      442.50     37.02 o 
  11   2   4        0.17       -5.79     18.65 o 
  12   2   4      108.64      109.75     24.92 o 
 -18   3   4       17.28        9.70     35.23 o 
 -17   3   4       52.11       76.52     31.55 o 
 -16   3   4       11.53        3.92     22.67 o 
 -15   3   4      313.39      310.79     22.39 o 
 -14   3   4       18.28       20.09     12.80 o 
 -13   3   4     2571.47     2478.19     36.47 o 
 -12   3   4        8.10        6.88      7.88 o 
 -11   3   4     1095.74     1333.64     19.25 o 
 -10   3   4     2214.65     2119.75     23.55 o 
  -9   3   4     2829.80     2783.60     26.88 o 
  -8   3   4     3604.39     3269.90     26.52 o 
  -7   3   4     1125.22     1340.68     14.69 o 
  -6   3   4    11605.05    11223.89     77.41 o 
  -5   3   4     9727.94    10418.51     66.06 o 
  -4   3   4        4.78        1.09      2.32 o 
  -3   3   4     1113.32     1164.37     12.35 o 
  -2   3   4    18179.05    19553.29    125.77 o 
  -1   3   4     4454.75     4452.00     42.06 o 
   0   3   4     9428.21     9242.11     96.95 o 
   1   3   4     1111.55     1217.59     21.79 o 
   2   3   4      284.63      297.86     14.53 o 
   3   3   4      357.93      289.51     18.70 o 
   4   3   4     6771.12     6635.63    143.98 o 
   5   3   4      468.96      439.32     33.32 o 
   6   3   4      378.73      437.20     35.44 o 
   7   3   4     1026.68     1029.14     39.71 o 
   8   3   4      575.69      671.91    100.63 o 
   9   3   4      363.35      348.20     18.81 o 
  10   3   4        4.19        7.93     25.09 o 
  11   3   4       31.11       -8.39     35.64 o 
 -18   4   4       76.06       51.96     33.04 o 
 -17   4   4      170.65      225.62     34.13 o 
 -16   4   4       40.74       21.22     17.41 o 
 -15   4   4        6.66       -3.97     14.23 o 
 -14   4   4      306.19      264.26     20.59 o 
 -13   4   4      149.85      144.61     10.40 o 
 -12   4   4       67.32       39.89      8.17 o 
 -11   4   4      319.32      396.16     11.47 o 
 -10   4   4      985.33      949.47     15.48 o 
  -9   4   4       48.31       41.02      5.80 o 
  -8   4   4     1067.70     1265.03     15.19 o 
  -7   4   4     1526.12     1571.65     16.94 o 
  -6   4   4     2543.58     2425.97     21.63 o 
  -5   4   4    18200.59    18036.41    111.29 o 
  -4   4   4     3372.26     3698.44     25.83 o 
  -3   4   4    12265.32    12854.59     85.56 o 
  -2   4   4     1590.80     2066.09     18.44 o 
  -1   4   4      927.53     1084.39     18.98 o 
   0   4   4     7129.02     6128.77     67.80 o 
   1   4   4       84.31      102.88      9.84 o 
   2   4   4     6687.11     6949.03     79.83 o 
   3   4   4     4107.12     3829.81     66.30 o 
   4   4   4      610.01      618.61     41.30 o 
   5   4   4      411.82      549.75     36.30 o 
   6   4   4        0.82      -18.65     18.65 o 
   7   4   4      909.05      863.74    100.63 o 
   8   4   4       68.72       90.36     23.19 o 
   9   4   4       58.26       36.09     19.38 o 
  10   4   4       36.20       29.89     19.36 o 
 -18   5   4       43.65       29.87     27.69 o 
 -17   5   4       10.43       27.39     24.14 o 
 -16   5   4      339.61      323.00     32.70 o 
 -15   5   4        0.49        0.57     15.46 o 
 -14   5   4       92.98      101.47     10.73 o 
 -13   5   4        1.35       -7.08      7.08 o 
 -12   5   4      534.67      597.56     15.12 o 
 -11   5   4      742.78      757.28     18.36 o 
 -10   5   4      213.92      206.66      7.92 o 
  -9   5   4     2520.51     2421.50     23.64 o 
  -8   5   4        1.21       -4.11      4.11 o 
  -7   5   4      561.97      581.12     12.80 o 
  -6   5   4      575.54      553.95      9.93 o 
  -5   5   4     2162.15     2562.13     23.07 o 
  -4   5   4    14874.96    14277.92     93.23 o 
  -3   5   4     8668.63     8464.49     59.13 o 
  -2   5   4     8059.46     8075.97     58.68 o 
  -1   5   4        2.31       -2.86      4.35 o 
   0   5   4        0.80       -5.14      5.14 o 
   1   5   4     1532.53     1310.32     20.97 o 
   2   5   4      118.42      102.79      8.98 o 
   3   5   4     2493.19     2527.23     34.83 o 
   4   5   4       53.87       67.69     10.82 o 
   5   5   4      666.51      661.59     47.40 o 
   6   5   4        4.48        1.23     30.59 o 
   7   5   4       50.25        1.94     35.55 o 
   8   5   4       94.38       91.69     16.49 o 
   9   5   4        0.34        5.92     15.55 o 
  10   5   4       97.40       94.34     39.83 o 
 -19   6   4       42.22       42.50     33.08 o 
 -18   6   4       32.70      -19.80     25.21 o 
 -17   6   4      243.88      254.95     34.76 o 
 -16   6   4        1.20      -18.06     18.91 o 
 -15   6   4      715.82      706.09     31.27 o 
 -14   6   4       14.95       -8.79      8.79 o 
 -13   6   4      270.12      338.34     14.08 o 
 -12   6   4      768.81      924.25     21.32 o 
 -11   6   4     1427.61     1598.33     20.06 o 
 -10   6   4       76.68       70.71      6.77 o 
  -9   6   4      803.86      779.10     16.14 o 
  -8   6   4     7062.07     7137.04     55.20 o 
  -7   6   4     4181.45     4250.45     36.19 o 
  -6   6   4      803.98      966.12     12.59 o 
  -5   6   4     1210.98     1297.49     14.88 o 
  -4   6   4       52.38       40.63      4.69 o 
  -3   6   4     1370.81     1412.12     14.37 o 
  -2   6   4      442.19      530.41      9.64 o 
  -1   6   4      265.68      233.49      8.85 o 
   0   6   4      603.25      720.00     17.16 o 
   1   6   4     2274.96     2187.18     27.37 o 
   2   6   4      147.74      206.51      9.22 o 
   3   6   4       42.20       25.19      7.24 o 
   4   6   4      453.92      426.01     28.44 o 
   5   6   4      216.63      302.90     24.72 o 
   6   6   4      137.51      163.68     22.33 o 
   7   6   4       37.25       23.93     15.11 o 
   8   6   4       19.26       19.74     15.02 o 
   9   6   4        7.29       36.08     27.72 o 
 -19   7   4       73.24       74.05     35.55 o 
 -18   7   4        0.48      -25.43     25.43 o 
 -17   7   4       29.69       35.69     24.03 o 
 -16   7   4      435.34      381.53     28.20 o 
 -15   7   4       28.01       12.30     12.23 o 
 -14   7   4       82.98       93.03     14.60 o 
 -13   7   4        0.61        0.94      9.68 o 
 -12   7   4       78.99       77.09      7.99 o 
 -11   7   4       44.20       31.09      6.99 o 
 -10   7   4     1723.32     1614.41     20.44 o 
  -9   7   4     1334.62     1186.54     17.66 o 
  -8   7   4       66.78       83.94      6.73 o 
  -7   7   4     3066.06     3188.75     28.03 o 
  -6   7   4     1124.74     1272.97     15.96 o 
  -5   7   4      416.26      434.42     10.25 o 
  -4   7   4      325.72      284.33      7.19 o 
  -3   7   4      273.18      396.04      8.38 o 
  -2   7   4     3029.84     3184.69     28.85 o 
  -1   7   4      264.58      268.15     11.04 o 
   0   7   4      370.25      285.18     10.08 o 
   1   7   4       12.27       35.89      8.16 o 
   2   7   4       83.21       60.79     10.45 o 
   3   7   4      249.33      204.52     14.38 o 
   4   7   4        4.87       -3.08     10.67 o 
   5   7   4      484.66      451.63     22.13 o 
   6   7   4        1.35        0.12     15.89 o 
   7   7   4       58.42       92.38     17.81 o 
   8   7   4        6.83        3.83     23.87 o 
 -19   8   4       36.80       51.12     35.58 o 
 -18   8   4       89.47       58.12     26.36 o 
 -17   8   4       12.22       26.56     26.49 o 
 -16   8   4      203.52      202.70     19.37 o 
 -15   8   4       27.88        6.87     11.65 o 
 -14   8   4      476.91      450.25     19.66 o 
 -13   8   4      408.00      343.80     16.85 o 
 -12   8   4      741.67      809.22     18.01 o 
 -11   8   4     1254.88     1312.81     19.77 o 
 -10   8   4      564.30      646.01     13.98 o 
  -9   8   4      600.01      468.49     11.81 o 
  -8   8   4     1037.30      927.79     18.28 o 
  -7   8   4      204.30      242.77      8.77 o 
  -6   8   4     1912.88     2114.52     21.48 o 
  -5   8   4      162.10      161.88      6.85 o 
  -4   8   4     1693.44     1364.25     16.05 o 
  -3   8   4      209.89      211.46      7.66 o 
  -2   8   4     1230.67     1243.09     16.70 o 
  -1   8   4      214.64      191.35      9.80 o 
   0   8   4        9.57       -5.69      7.94 o 
   1   8   4      290.14      194.98     13.01 o 
   2   8   4       21.27       45.14     11.74 o 
   3   8   4      132.04      102.10     15.00 o 
   4   8   4        0.49        4.58     13.80 o 
   5   8   4        1.11      -14.77     14.77 o 
   6   8   4        5.12       -0.66     15.65 o 
   7   8   4       12.43      -18.40     26.82 o 
 -19   9   4        2.85       21.14     28.14 o 
 -18   9   4       54.25       42.39     26.22 o 
 -17   9   4      265.32      290.06     23.94 o 
 -16   9   4      217.22      197.87     22.58 o 
 -15   9   4     1282.71     1446.84     33.97 o 
 -14   9   4      318.00      362.84     19.73 o 
 -13   9   4     1402.39     1190.08     24.85 o 
 -12   9   4        6.48       -0.06      9.24 o 
 -11   9   4     2506.24     2508.92     31.48 o 
 -10   9   4      275.63      300.33     10.59 o 
  -9   9   4      833.75      820.63     16.31 o 
  -8   9   4     2250.67     1874.98     22.45 o 
  -7   9   4        1.11        2.44      5.75 o 
  -6   9   4      364.56      341.02      9.97 o 
  -5   9   4      523.68      618.58     12.75 o 
  -4   9   4      449.30      426.34      9.79 o 
  -3   9   4     1683.26     1663.36     21.42 o 
  -2   9   4       57.83       99.61      8.58 o 
  -1   9   4     2425.12     2409.23     34.05 o 
   0   9   4       76.35       81.26     13.23 o 
   1   9   4      422.00      423.40     23.53 o 
   2   9   4       20.11       27.01     13.52 o 
   3   9   4        7.17      -13.00     14.06 o 
   4   9   4      250.86      253.74     25.99 o 
   5   9   4       24.10       54.04     20.27 o 
   6   9   4      173.42      181.40     36.40 o 
 -19  10   4      403.32      487.95    122.17 o 
 -18  10   4        6.18       21.53     23.29 o 
 -17  10   4      265.35      345.14     53.71 o 
 -16  10   4      100.15       74.37     19.93 o 
 -15  10   4        0.12       -1.55     13.54 o 
 -14  10   4      889.52      898.23     29.10 o 
 -13  10   4       41.91       53.98     11.38 o 
 -12  10   4     3772.80     3953.78     50.96 o 
 -11  10   4       25.04       33.27      9.04 o 
 -10  10   4        1.01       -0.11      7.78 o 
  -9  10   4      146.10      114.64      9.11 o 
  -8  10   4       68.33       44.68      7.37 o 
  -7  10   4      543.66      471.52     12.38 o 
  -6  10   4      221.79      198.79      8.60 o 
  -5  10   4      189.46      169.74      8.93 o 
  -4  10   4        2.36       -0.64      6.05 o 
  -3  10   4      506.40      540.97     15.38 o 
  -2  10   4        4.26        2.44      8.32 o 
  -1  10   4       52.35       62.12     15.99 o 
   0  10   4      136.92      168.04     19.62 o 
   1  10   4       27.19        3.10     17.65 o 
   2  10   4      257.91      382.97     31.19 o 
   3  10   4      124.51      126.93     24.01 o 
   4  10   4       68.79       84.34     17.60 o 
   5  10   4       70.68       92.42     18.83 o 
 -19  11   4       40.85       60.11     42.66 o 
 -18  11   4      453.14      479.08     47.66 o 
 -17  11   4      100.94      152.34     25.43 o 
 -16  11   4      241.83      196.32     22.78 o 
 -15  11   4       10.63        8.66     14.73 o 
 -14  11   4       66.82       70.66     13.80 o 
 -13  11   4     2267.31     2381.39     41.95 o 
 -12  11   4      284.44      315.91     17.68 o 
 -11  11   4       10.68        8.07      9.10 o 
 -10  11   4       78.14       95.68     10.03 o 
  -9  11   4       69.40       64.33      8.68 o 
  -8  11   4      724.06      644.45     15.26 o 
  -7  11   4     1461.03     1449.08     23.90 o 
  -6  11   4      580.87      542.35     14.81 o 
  -5  11   4       51.38       50.60      8.73 o 
  -4  11   4       17.18       -0.83      7.28 o 
  -3  11   4      309.76      357.76     16.44 o 
  -2  11   4      143.33      139.66     17.72 o 
  -1  11   4       48.40       -4.31     14.48 o 
   0  11   4       12.95        6.80     16.33 o 
   1  11   4      400.06      499.41     34.73 o 
   2  11   4       11.21       -3.75     22.63 o 
   3  11   4      122.22      150.89     31.64 o 
   4  11   4       48.38       54.14     18.90 o 
 -19  12   4       11.07       71.12     39.31 o 
 -18  12   4      150.41      212.68     33.44 o 
 -17  12   4      192.46      211.17     30.31 o 
 -16  12   4      140.65      105.62     23.09 o 
 -15  12   4      697.83      758.91     34.94 o 
 -14  12   4      260.53      259.77     19.28 o 
 -13  12   4      412.16      477.68     22.99 o 
 -12  12   4      216.07      188.06     15.74 o 
 -11  12   4      137.11      144.90     14.51 o 
 -10  12   4      269.83      276.73     16.27 o 
  -9  12   4      294.11      287.06     14.48 o 
  -8  12   4       30.26       10.91      8.96 o 
  -7  12   4      158.71      176.47     10.78 o 
  -6  12   4      468.19      510.40     18.78 o 
  -5  12   4     1082.46     1082.00     29.82 o 
  -4  12   4      477.63      485.18     24.78 o 
  -3  12   4      159.93      146.51     20.05 o 
  -2  12   4       99.22      110.79     22.26 o 
  -1  12   4        4.61       -1.71     17.68 o 
   0  12   4      235.58      237.59     33.76 o 
   1  12   4        0.25       19.27     21.67 o 
   2  12   4      231.53      254.87     34.06 o 
   3  12   4        2.16       -4.20     21.80 o 
 -18  13   4      124.02      169.37     43.51 o 
 -17  13   4       29.47      -12.16     23.46 o 
 -16  13   4      113.37      177.40     27.64 o 
 -15  13   4        3.84       -6.81     17.03 o 
 -14  13   4      392.85      445.77     33.98 o 
 -13  13   4       75.47       53.26     16.87 o 
 -12  13   4      481.71      571.81     24.53 o 
 -11  13   4       61.99       39.91     13.38 o 
 -10  13   4        0.17        1.75     11.34 o 
  -9  13   4     1613.00     1764.28     31.18 o 
  -8  13   4     1463.27     1510.67     29.96 o 
  -7  13   4     1323.04     1418.99     42.02 o 
  -6  13   4       79.35       91.20     18.28 o 
  -5  13   4      362.43      347.08     22.86 o 
  -4  13   4       13.62       41.43     20.65 o 
  -3  13   4      291.30      215.73     27.42 o 
  -2  13   4      853.53      965.69     96.98 o 
  -1  13   4      177.57      158.64     25.89 o 
   0  13   4      637.48      607.38     41.55 o 
   1  13   4       37.49        9.99     36.20 o 
   2  13   4        6.59       -0.12     25.91 o 
 -18  14   4       68.46       34.69     75.47 o 
 -17  14   4        0.60       50.47     31.47 o 
 -16  14   4      545.84      532.55     42.15 o 
 -15  14   4      302.79      317.93     26.92 o 
 -14  14   4       50.93       80.92     19.20 o 
 -13  14   4      190.71      188.88     25.36 o 
 -12  14   4      242.59      261.73     21.56 o 
 -11  14   4     1955.49     2038.39     42.24 o 
 -10  14   4        0.85        7.99     12.91 o 
  -9  14   4       30.30       66.04     14.65 o 
  -8  14   4       87.62      100.06     15.93 o 
  -7  14   4      760.85      655.60     29.87 o 
  -6  14   4     1358.14     1406.58     40.36 o 
  -5  14   4      368.06      334.50     38.82 o 
  -4  14   4       33.99       11.45     24.97 o 
  -3  14   4        3.87        3.80     24.31 o 
  -2  14   4        1.12      -11.88     23.86 o 
  -1  14   4      303.32      314.75     43.53 o 
   0  14   4       35.51       -8.16     46.65 o 
   1  14   4       18.43      -22.01     39.83 o 
 -17  15   4      137.44      188.03     39.31 o 
 -16  15   4       65.45       52.74     34.22 o 
 -15  15   4       17.97       14.46     19.40 o 
 -14  15   4       16.26        2.15     18.02 o 
 -13  15   4      387.38      451.42     29.98 o 
 -12  15   4      572.64      616.29     44.97 o 
 -11  15   4       64.05       64.70     17.07 o 
 -10  15   4      750.51      727.85     46.47 o 
  -9  15   4       46.73       39.19     16.12 o 
  -8  15   4       68.34       73.79     18.10 o 
  -7  15   4      137.59      166.41     27.49 o 
  -6  15   4       57.91       68.03     20.62 o 
  -5  15   4      289.17      282.35     42.90 o 
  -4  15   4       39.48       23.41     26.68 o 
  -3  15   4      286.66      252.79     38.67 o 
  -2  15   4       46.22       81.38     35.76 o 
  -1  15   4       18.65       36.69     42.98 o 
 -17  16   4        3.38       28.96     44.03 o 
 -16  16   4      130.60      114.45     26.52 o 
 -15  16   4      126.12      155.06     27.56 o 
 -14  16   4      915.76      952.14     62.27 o 
 -13  16   4      145.86      171.78     26.23 o 
 -12  16   4       43.57       32.49     19.21 o 
 -11  16   4      600.46      628.02     33.85 o 
 -10  16   4      250.57      243.00     24.86 o 
  -9  16   4      329.59      349.15     30.50 o 
  -8  16   4        3.96       17.94     21.69 o 
  -7  16   4      170.73      150.14     27.07 o 
  -6  16   4       80.14       72.47     30.50 o 
  -5  16   4        1.47      -28.20     28.20 o 
  -4  16   4      256.76      190.02     45.07 o 
  -3  16   4       36.19       17.82     46.12 o 
 -16  17   4       64.54       79.18     26.99 o 
 -15  17   4      470.78      518.33     51.44 o 
 -14  17   4       25.10       37.48     27.27 o 
 -13  17   4      183.16      190.51     32.21 o 
 -12  17   4       25.12        5.66     26.43 o 
 -11  17   4        1.67        3.14     20.55 o 
 -10  17   4       45.59       42.19     24.50 o 
  -9  17   4        1.22      -10.46     23.85 o 
  -8  17   4      106.91      122.31     29.46 o 
  -7  17   4       50.89       47.79     26.36 o 
  -6  17   4      121.30       84.91     53.46 o 
  -5  17   4       20.49        8.39     48.22 o 
 -14  18   4       93.24       56.91     31.13 o 
 -13  18   4       74.01       96.14     33.56 o 
 -12  18   4      120.69      138.34     40.73 o 
 -11  18   4       52.27       26.68     29.59 o 
 -10  18   4      131.53       89.10     42.98 o 
  -9  18   4        2.52      -24.66     30.47 o 
  -8  18   4       15.29      -24.34     29.20 o 
   6 -20   5       32.32       -4.19     41.93 o 
   7 -20   5        3.08      -28.65     28.65 o 
   8 -20   5       10.53       -7.71     36.41 o 
   9 -20   5      255.68      211.58     59.75 o 
   3 -19   5       99.69      129.16     32.07 o 
   4 -19   5        0.15      -23.56     23.56 o 
   5 -19   5      191.97      218.52     35.42 o 
   6 -19   5      157.97      132.22     26.88 o 
   7 -19   5       13.71      -10.77     23.98 o 
   8 -19   5       12.64       -7.48     23.23 o 
   9 -19   5       13.35       20.47     20.24 o 
  10 -19   5      108.32      122.28     25.77 o 
  11 -19   5        4.01       -1.99     26.75 o 
  12 -19   5       84.28      126.46     57.65 o 
   0 -18   5        1.96       38.48     27.65 o 
   1 -18   5      199.02      192.87     33.78 o 
   2 -18   5        5.23       -2.90     24.63 o 
   3 -18   5      400.94      431.97     58.86 o 
   4 -18   5        0.22      -14.28     18.39 o 
   5 -18   5       20.03      -13.02     18.08 o 
   6 -18   5      327.61      248.29     26.38 o 
   7 -18   5       96.38      152.37     20.89 o 
   8 -18   5      248.55      239.19     23.68 o 
   9 -18   5       57.92       37.00     18.72 o 
  10 -18   5      569.73      622.17     32.81 o 
  11 -18   5        4.30       -9.03     30.54 o 
  12 -18   5        3.27       -2.00     29.39 o 
  13 -18   5      254.86      261.33     59.43 o 
  -2 -17   5        0.31      -13.49     33.13 o 
  -1 -17   5       80.43       84.28     28.99 o 
   0 -17   5        6.22        8.28     22.41 o 
   1 -17   5      116.35       83.81     21.45 o 
   2 -17   5      136.74      110.57     21.72 o 
   3 -17   5        1.01       -3.99     18.04 o 
   4 -17   5      730.96      726.60     39.87 o 
   5 -17   5       12.46        1.05     14.17 o 
   6 -17   5       30.20        8.17     13.88 o 
   7 -17   5      237.50      229.50     22.22 o 
   8 -17   5      235.93      237.94     21.88 o 
   9 -17   5      443.04      456.03     28.40 o 
  10 -17   5      192.76      204.31     22.88 o 
  11 -17   5      681.64      768.49     47.47 o 
  12 -17   5        4.83      -22.88     22.88 o 
  13 -17   5        0.12       -1.94     33.12 o 
  14 -17   5      273.09      275.22     60.39 o 
  -3 -16   5       11.45      -20.89     27.55 o 
  -2 -16   5       41.21       50.85     32.49 o 
  -1 -16   5      323.88      274.27     28.16 o 
   0 -16   5      141.96      176.02     25.55 o 
   1 -16   5      222.47      218.68     23.89 o 
   2 -16   5        0.04      -13.71     14.04 o 
   3 -16   5      514.08      605.29     25.83 o 
   4 -16   5       62.47       72.89     13.69 o 
   5 -16   5      356.64      317.50     18.37 o 
   6 -16   5       27.79       29.61     13.40 o 
   7 -16   5       48.45       12.98     19.12 o 
   8 -16   5        4.02        4.92     14.60 o 
   9 -16   5       63.31       67.61     17.99 o 
  10 -16   5     1141.21     1341.36     51.01 o 
  11 -16   5      438.39      458.02     38.28 o 
  12 -16   5      459.60      430.58     57.73 o 
  13 -16   5        5.29        3.65     25.12 o 
  14 -16   5        1.31       -4.84     24.20 o 
  15 -16   5       73.00      148.85     78.62 o 
  -5 -15   5       20.15      -25.93     26.27 o 
  -4 -15   5        1.36      -17.20     22.69 o 
  -3 -15   5       36.98       -4.22     20.41 o 
  -2 -15   5        0.02      -11.93     18.94 o 
  -1 -15   5      231.11      161.56     23.23 o 
   0 -15   5       18.90       17.25     15.88 o 
   1 -15   5      643.64      612.13     25.68 o 
   2 -15   5       51.58       54.82     13.46 o 
   3 -15   5      259.35      298.01     16.92 o 
   4 -15   5      565.19      659.47     23.05 o 
   5 -15   5      290.55      271.20     17.41 o 
   6 -15   5      783.80      930.61     33.02 o 
   7 -15   5      240.55      224.52     18.18 o 
   8 -15   5      382.03      457.86     31.65 o 
   9 -15   5       15.50        3.71     14.36 o 
  10 -15   5       41.81       -0.58     17.27 o 
  11 -15   5      661.66      628.86     31.65 o 
  12 -15   5       77.59       71.14     20.15 o 
  13 -15   5      268.45      268.18     29.92 o 
  14 -15   5       72.40       61.76     18.84 o 
  15 -15   5        4.01      -31.79     31.79 o 
  -6 -14   5       58.60       42.16     26.17 o 
  -5 -14   5       78.47      108.91     27.81 o 
  -4 -14   5        0.37       10.19     20.03 o 
  -3 -14   5      148.88      142.73     22.40 o 
  -2 -14   5        0.65      -11.15     15.33 o 
  -1 -14   5      129.11      126.66     17.15 o 
   0 -14   5       36.34       13.04     12.62 o 
   1 -14   5       43.27       40.04     11.12 o 
   2 -14   5      514.44      542.76     18.84 o 
   3 -14   5       42.17       32.33     10.95 o 
   4 -14   5     1160.01     1326.23     30.88 o 
   5 -14   5      452.19      397.92     18.62 o 
   6 -14   5      535.93      665.54     20.97 o 
   7 -14   5      375.49      464.78     18.52 o 
   8 -14   5       40.32       36.20     14.19 o 
   9 -14   5     1138.21     1225.43     39.93 o 
  10 -14   5       51.33       12.26     14.92 o 
  11 -14   5       86.39       98.23     17.06 o 
  12 -14   5       63.83       69.02     18.89 o 
  13 -14   5        3.46      -16.06     16.06 o 
  14 -14   5       72.15       86.60     29.47 o 
  15 -14   5       34.95       24.88     36.76 o 
  -7 -13   5       72.30       65.43     24.73 o 
  -6 -13   5       17.49       38.62     22.59 o 
  -5 -13   5       10.96      -11.07     16.47 o 
  -4 -13   5      114.73      166.81     21.16 o 
  -3 -13   5      112.55      102.03     18.06 o 
  -2 -13   5      411.13      430.01     25.80 o 
  -1 -13   5       72.21       48.05     13.23 o 
   0 -13   5       35.39       11.89      9.48 o 
   1 -13   5       34.35       24.30      9.60 o 
   2 -13   5       40.66       41.17     10.64 o 
   3 -13   5     1109.36     1087.77     22.47 o 
   4 -13   5       82.70       90.35     10.84 o 
   5 -13   5      595.71      599.50     16.11 o 
   6 -13   5      262.47      202.71     12.47 o 
   7 -13   5      694.30      694.06     19.26 o 
   8 -13   5     1087.39      986.38     24.73 o 
   9 -13   5        2.05        7.65     12.72 o 
  10 -13   5      237.15      288.04     19.65 o 
  11 -13   5       58.63       44.78     15.62 o 
  12 -13   5      492.96      505.17     31.06 o 
  13 -13   5       24.31       37.21     25.69 o 
  14 -13   5        3.97       34.27     26.41 o 
  15 -13   5      169.24       86.08     36.66 o 
  -8 -12   5      275.02      251.25     31.09 o 
  -7 -12   5       50.66       66.80     21.55 o 
  -6 -12   5      124.70      184.58     22.19 o 
  -5 -12   5       97.70       65.96     18.05 o 
  -4 -12   5       90.53      132.37     16.87 o 
  -3 -12   5      716.00      808.33     35.49 o 
  -2 -12   5       54.06       38.29     12.98 o 
  -1 -12   5      244.05      303.76     13.63 o 
   0 -12   5       42.13       29.04      8.51 o 
   1 -12   5      153.82      185.43     10.58 o 
   2 -12   5      243.00      229.05     10.80 o 
   3 -12   5       55.56       59.92      7.05 o 
   4 -12   5      943.02      943.50     17.19 o 
   5 -12   5      697.99      762.39     19.17 o 
   6 -12   5       93.94       66.08      9.06 o 
   7 -12   5       30.44       20.30      9.45 o 
   8 -12   5      337.96      322.04     16.03 o 
   9 -12   5      239.11      217.26     17.23 o 
  10 -12   5      104.81      103.62     15.44 o 
  11 -12   5       57.83       75.73     17.45 o 
  12 -12   5        2.75       14.57     18.38 o 
  13 -12   5      401.54      432.40     35.52 o 
  14 -12   5       14.80       19.19     25.00 o 
  15 -12   5        1.64      -26.59     27.47 o 
  16 -12   5       63.94       36.88     39.73 o 
  -9 -11   5       19.80        4.16     21.42 o 
  -8 -11   5        5.13       39.81     20.04 o 
  -7 -11   5      807.47      703.68     47.68 o 
  -6 -11   5       19.39       22.00     16.01 o 
  -5 -11   5      280.01      278.32     19.10 o 
  -4 -11   5      100.96      117.88     13.78 o 
  -3 -11   5      426.26      461.88     17.55 o 
  -2 -11   5       63.13       44.71      9.22 o 
  -1 -11   5        1.37       -5.00      6.96 o 
   0 -11   5      297.40      302.63     10.65 o 
   1 -11   5       97.86      144.17      8.63 o 
   2 -11   5      364.52      362.39     10.65 o 
   3 -11   5       54.65       34.79      6.96 o 
   4 -11   5       27.06       10.90      6.58 o 
   5 -11   5     2832.53     2737.73     28.76 o 
   6 -11   5       26.08        5.39      6.60 o 
   7 -11   5        8.82        7.70      7.25 o 
   8 -11   5       14.07        2.15      8.23 o 
   9 -11   5      110.09      128.65     12.83 o 
  10 -11   5      824.55      813.23     23.66 o 
  11 -11   5        7.79       -6.85     14.23 o 
  12 -11   5       34.65       68.65     21.08 o 
  13 -11   5        6.02       10.51     21.33 o 
  14 -11   5      322.06      246.35     36.77 o 
  15 -11   5       15.43       24.52     28.82 o 
  16 -11   5       45.99       46.83     34.97 o 
 -10 -10   5       64.21       50.24     28.44 o 
  -9 -10   5       64.32       82.18     21.39 o 
  -8 -10   5        0.05       -3.80     15.67 o 
  -7 -10   5      584.32      531.82     26.72 o 
  -6 -10   5      476.79      440.71     22.29 o 
  -5 -10   5       32.73       51.28     11.71 o 
  -4 -10   5      482.87      458.07     17.76 o 
  -3 -10   5      390.09      370.33     13.46 o 
  -2 -10   5      954.53      962.29     23.13 o 
  -1 -10   5       51.86       78.82      7.70 o 
   0 -10   5       90.97       87.03      7.16 o 
   1 -10   5       73.32       72.24      6.78 o 
   2 -10   5      129.58      136.62      7.41 o 
   3 -10   5     1569.07     1475.09     18.62 o 
   4 -10   5      207.41      214.76      8.48 o 
   5 -10   5      642.86      621.22     13.09 o 
   6 -10   5     2025.76     1996.14     22.10 o 
   7 -10   5      788.77      788.19     17.75 o 
   8 -10   5      657.72      624.02     15.22 o 
   9 -10   5      460.94      477.90     19.56 o 
  10 -10   5      937.15      911.16     24.95 o 
  11 -10   5      289.95      286.57     17.90 o 
  12 -10   5        8.00       -0.14     19.38 o 
  13 -10   5       54.75       29.68     21.66 o 
  14 -10   5       13.44       14.53     37.98 o 
  15 -10   5      141.49      123.28     33.02 o 
 -11  -9   5       50.98       33.49     25.25 o 
 -10  -9   5       34.14       29.34     19.24 o 
  -9  -9   5      240.41      215.32     21.24 o 
  -8  -9   5      839.22      838.68     29.62 o 
  -7  -9   5      109.21      104.08     15.79 o 
  -6  -9   5     1085.55     1028.41     25.56 o 
  -5  -9   5      403.70      372.31     16.81 o 
  -4  -9   5       71.90       97.33      9.79 o 
  -3  -9   5      299.50      324.82     10.13 o 
  -2  -9   5      948.85      865.17     16.77 o 
  -1  -9   5     3789.88     3664.85     33.87 o 
   0  -9   5      201.64      194.34      7.78 o 
   1  -9   5       92.51       82.68      6.67 o 
   2  -9   5     2357.07     2472.48     23.04 o 
   3  -9   5       31.86       43.53      5.97 o 
   4  -9   5     2654.33     2545.18     24.27 o 
   5  -9   5      960.92     1054.56     14.57 o 
   6  -9   5     1826.59     1612.65     22.28 o 
   7  -9   5      275.12      262.30     10.79 o 
   8  -9   5      344.86      251.59     10.20 o 
   9  -9   5     1075.41     1082.15     23.64 o 
  10  -9   5       53.00       20.85      9.49 o 
  11  -9   5     2533.89     2399.35     44.53 o 
  12  -9   5       79.65      117.66     20.41 o 
  13  -9   5      276.24      274.81     27.46 o 
  14  -9   5        0.26      -15.07     29.65 o 
  15  -9   5       57.16       73.17     31.56 o 
 -12  -8   5      141.93      128.97     30.55 o 
 -11  -8   5       29.87       26.08     19.37 o 
 -10  -8   5        2.97       -5.54     15.46 o 
  -9  -8   5      299.45      323.10     21.61 o 
  -8  -8   5        1.03      -12.24     12.29 o 
  -7  -8   5      645.02      695.59     21.08 o 
  -6  -8   5      160.77      169.11     10.70 o 
  -5  -8   5      788.55      724.29     16.76 o 
  -4  -8   5        5.79        1.99      6.48 o 
  -3  -8   5      153.65      117.69      7.41 o 
  -2  -8   5      630.37      688.46     11.49 o 
  -1  -8   5       30.94       23.66      5.72 o 
   0  -8   5     3711.24     3512.12     28.72 o 
   1  -8   5       58.24       52.59      5.24 o 
   2  -8   5      226.36      279.14      8.82 o 
   3  -8   5        4.70        1.93      4.47 o 
   4  -8   5       62.03       49.01      4.98 o 
   5  -8   5      405.34      371.12     10.19 o 
   6  -8   5      318.50      321.84     10.87 o 
   7  -8   5      647.55      714.29     19.19 o 
   8  -8   5      388.77      458.86     15.65 o 
   9  -8   5     1642.11     1851.56     31.09 o 
  10  -8   5       21.97        0.72     10.93 o 
  11  -8   5       93.51       95.45     16.42 o 
  12  -8   5      759.22      753.96     40.93 o 
  13  -8   5      272.80      245.29     23.96 o 
  14  -8   5      280.40      302.06     42.37 o 
  15  -8   5        0.12        7.93     25.31 o 
 -13  -7   5       15.91       25.25     26.15 o 
 -12  -7   5        0.08      -18.35     18.35 o 
 -11  -7   5       96.36       99.86     19.34 o 
 -10  -7   5        6.33       -4.61     13.47 o 
  -9  -7   5      495.58      621.78     25.83 o 
  -8  -7   5      637.74      598.67     23.87 o 
  -7  -7   5       33.55       65.74      9.86 o 
  -6  -7   5      382.17      445.75     13.90 o 
  -5  -7   5      264.02      274.48     11.24 o 
  -4  -7   5     3670.66     3723.19     34.60 o 
  -3  -7   5      371.00      448.48      9.72 o 
  -2  -7   5      257.27      216.31      7.10 o 
  -1  -7   5     2164.07     2203.37     21.30 o 
   0  -7   5     1369.56     1473.69     15.01 o 
   1  -7   5     9949.60     9985.15     65.96 o 
   2  -7   5      287.62      261.97      7.82 o 
   3  -7   5      902.84      890.28     11.54 o 
   4  -7   5       67.66       57.11      5.86 o 
   5  -7   5      130.64      142.84      7.39 o 
   6  -7   5      624.49      538.69     11.33 o 
   7  -7   5      995.78     1071.89     19.90 o 
   8  -7   5     1027.38      855.37     23.46 o 
   9  -7   5      433.16      446.56     17.11 o 
  10  -7   5     1931.35     1955.61     38.13 o 
  11  -7   5      149.40      140.49     15.74 o 
  12  -7   5      120.57       90.67     16.84 o 
  13  -7   5       97.30       74.34     17.27 o 
  14  -7   5       31.33       30.93     18.74 o 
  15  -7   5       41.91       17.46     23.36 o 
 -13  -6   5       90.44      106.05     31.22 o 
 -12  -6   5        1.38      -15.95     15.95 o 
 -11  -6   5       60.67       61.82     16.63 o 
 -10  -6   5     2105.41     2203.85     47.96 o 
  -9  -6   5      629.90      608.80     25.81 o 
  -8  -6   5       59.92       57.02      9.94 o 
  -7  -6   5      254.09      288.66     11.61 o 
  -6  -6   5       84.77       71.01      7.94 o 
  -5  -6   5     2106.90     1985.25     21.57 o 
  -4  -6   5       13.82       34.49      4.90 o 
  -3  -6   5     5364.54     4746.53     35.56 o 
  -2  -6   5     3271.30     3238.57     26.84 o 
  -1  -6   5     2743.65     2494.44     24.18 o 
   0  -6   5      397.02      362.67      7.47 o 
   1  -6   5      181.00      173.97      6.32 o 
   2  -6   5     4104.60     4076.67     29.62 o 
   3  -6   5     2581.54     2775.27     24.34 o 
   4  -6   5     6197.28     6277.01     45.49 o 
   5  -6   5       85.48       45.20      5.83 o 
   6  -6   5     5518.61     5686.53     51.47 o 
   7  -6   5      128.14      192.08     10.70 o 
   8  -6   5     1204.78     1189.71     19.47 o 
   9  -6   5     2969.47     3278.72     46.13 o 
  10  -6   5       74.31       23.79     14.79 o 
  11  -6   5     1984.68     2157.86     42.20 o 
  12  -6   5       17.28       -5.12     13.50 o 
  13  -6   5       34.22       28.17     15.96 o 
  14  -6   5      136.87      141.58     23.47 o 
  15  -6   5        0.65      -22.08     22.08 o 
 -14  -5   5       36.73       15.87     28.72 o 
 -13  -5   5        0.20       -7.43     19.06 o 
 -12  -5   5       86.10       40.29     20.94 o 
 -11  -5   5      533.84      579.11     28.80 o 
 -10  -5   5        6.41        1.15     13.51 o 
  -9  -5   5       17.43        5.43      9.58 o 
  -8  -5   5       18.99       11.51      7.03 o 
  -7  -5   5      235.60      236.37     10.55 o 
  -6  -5   5       19.60       39.98      5.44 o 
  -5  -5   5     3678.50     3583.54     32.15 o 
  -4  -5   5      827.79     1040.18     13.81 o 
  -3  -5   5       43.64       30.15      4.78 o 
  -2  -5   5     1826.45     2038.26     18.31 o 
  -1  -5   5     1296.44     1507.65     17.51 o 
   0  -5   5    20636.15    20948.75    124.39 o 
   1  -5   5     7118.80     7491.05     50.50 o 
   2  -5   5     4628.55     4456.39     33.47 o 
   3  -5   5      140.89      162.65      5.71 o 
   4  -5   5     5597.39     6268.06     44.84 o 
   5  -5   5     6874.20     6609.17     50.53 o 
   6  -5   5     2856.40     3045.40     29.86 o 
   7  -5   5     1995.78     2040.48     25.89 o 
   8  -5   5      276.12      286.88     12.62 o 
   9  -5   5     1650.72     1791.17     33.05 o 
  10  -5   5      761.37      738.65     25.55 o 
  11  -5   5      138.73      100.78     15.09 o 
  12  -5   5      657.11      698.77     33.16 o 
  13  -5   5       13.19       12.37     16.18 o 
  14  -5   5        1.46       12.40     18.60 o 
 -15  -4   5       84.99       43.43     30.70 o 
 -14  -4   5       22.47       26.33     21.97 o 
 -13  -4   5       46.19       38.36     19.55 o 
 -12  -4   5      106.53       76.02     28.09 o 
 -11  -4   5      118.81      138.74     18.40 o 
 -10  -4   5      270.32      202.72     13.31 o 
  -9  -4   5      139.63      190.79     10.26 o 
  -8  -4   5     1361.45     1283.21     19.94 o 
  -7  -4   5        2.16       -3.80      6.10 o 
  -6  -4   5     2607.22     2635.47     25.14 o 
  -5  -4   5       23.14       49.35      5.48 o 
  -4  -4   5      299.18      256.05      7.24 o 
  -3  -4   5      900.81      661.20     10.10 o 
  -2  -4   5      321.23      364.37      7.25 o 
  -1  -4   5      576.02      540.75     10.05 o 
   0  -4   5     4646.41     5220.43     34.38 o 
   1  -4   5    32372.51    32187.16    199.13 o 
   2  -4   5      630.77      640.08      8.53 o 
   3  -4   5     1094.03     1205.76     13.07 o 
   4  -4   5      729.34      735.87     11.50 o 
   5  -4   5        5.61       -4.10      4.48 o 
   6  -4   5      772.09      863.97     15.00 o 
   7  -4   5      194.42      172.84      9.14 o 
   8  -4   5      861.99      854.51     21.56 o 
   9  -4   5       35.58       45.30     10.43 o 
  10  -4   5        1.75       -0.38     10.77 o 
  11  -4   5      147.03      141.41     15.70 o 
  12  -4   5        0.25       13.62     14.07 o 
  13  -4   5      258.13      291.10     23.49 o 
  14  -4   5        0.23      -17.21     21.11 o 
 -15  -3   5      139.25      134.09     30.18 o 
 -14  -3   5      311.65      232.05     46.45 o 
 -13  -3   5        6.12       -6.92     18.39 o 
 -12  -3   5      369.08      341.95     25.71 o 
 -11  -3   5      394.21      422.23     18.56 o 
 -10  -3   5       10.06        8.31      7.52 o 
  -9  -3   5      459.57      408.48     12.76 o 
  -8  -3   5      158.95      127.30      9.39 o 
  -7  -3   5       30.43       17.71      5.47 o 
  -6  -3   5      254.03      323.86      8.47 o 
  -5  -3   5       41.60      125.26      6.17 o 
  -4  -3   5     1282.45     1081.72     13.65 o 
  -3  -3   5     3216.55     2633.90     23.36 o 
  -2  -3   5       93.85      120.30      5.36 o 
  -1  -3   5      585.82      731.55      8.42 o 
   0  -3   5      501.43      567.53      7.33 o 
   1  -3   5     8854.93     9457.25     59.05 o 
   2  -3   5     6891.56     6790.35     48.12 o 
   3  -3   5      470.87      485.56      9.07 o 
   4  -3   5     1342.33     1264.64     15.44 o 
   5  -3   5     1644.25     1726.56     20.28 o 
   6  -3   5     1209.43     1029.63     18.88 o 
   7  -3   5     2002.35     1916.59     27.72 o 
   8  -3   5        7.47        6.60      9.30 o 
   9  -3   5       78.34       87.30      9.91 o 
  10  -3   5      213.05      177.94     13.98 o 
  11  -3   5      117.33      120.63     15.50 o 
  12  -3   5      242.08      245.88     19.75 o 
  13  -3   5       59.64       53.79     19.51 o 
  14  -3   5       59.74       34.07     24.97 o 
 -16  -2   5      264.45      234.03     42.36 o 
 -15  -2   5        3.66       15.70     24.03 o 
 -14  -2   5      408.20      458.91     34.12 o 
 -13  -2   5      190.12      207.09     22.83 o 
 -12  -2   5        7.88        3.20     13.52 o 
 -11  -2   5       23.45       39.34      9.92 o 
 -10  -2   5      908.01     1005.49     19.84 o 
  -9  -2   5     1310.19     1293.78     21.09 o 
  -8  -2   5       79.60       69.51      6.53 o 
  -7  -2   5     2794.86     2783.50     28.57 o 
  -6  -2   5     2244.64     2349.99     23.85 o 
  -5  -2   5      547.18      440.46      9.11 o 
  -4  -2   5       46.90       79.38      5.25 o 
  -3  -2   5     1024.53      927.67     11.43 o 
  -2  -2   5       80.46       66.66      3.43 o 
  -1  -2   5       45.54       41.96      2.74 o 
   0  -2   5       65.96       42.23      2.95 o 
   1  -2   5     6806.26     6981.29     50.99 o 
   2  -2   5     2391.68     2372.11     22.09 o 
   3  -2   5     1290.46     1251.22     15.82 o 
   4  -2   5       67.30       95.88      5.72 o 
   5  -2   5      675.92      724.53     12.59 o 
   6  -2   5        0.54        5.46      5.74 o 
   7  -2   5      263.68      283.46     10.59 o 
   8  -2   5       83.16       84.97      9.89 o 
   9  -2   5      569.40      628.44     21.25 o 
  10  -2   5      277.76      345.50     15.68 o 
  11  -2   5      192.05      223.91     17.42 o 
  12  -2   5      166.78      148.71     19.28 o 
  13  -2   5        0.64      -10.35     17.85 o 
 -16  -1   5       82.15       61.58     27.97 o 
 -15  -1   5       52.82       45.06     23.82 o 
 -14  -1   5        0.10       21.84     20.05 o 
 -13  -1   5      212.52      201.18     16.11 o 
 -12  -1   5      469.50      490.85     18.68 o 
 -11  -1   5      944.45      960.85     22.88 o 
 -10  -1   5      452.75      545.98     15.07 o 
  -9  -1   5       56.46       87.84      6.89 o 
  -8  -1   5     6850.18     6873.80     59.51 o 
  -7  -1   5     1779.15     1770.05     19.53 o 
  -6  -1   5      786.15      605.24     11.29 o 
  -5  -1   5     2256.05     2169.59     20.79 o 
  -4  -1   5      157.63      169.92      5.97 o 
  -3  -1   5        3.23        4.73      2.77 o 
  -2  -1   5      722.59      567.89      6.79 o 
  -1  -1   5     7415.94     7222.73     49.38 o 
   0  -1   5     2161.68     1989.96     17.61 o 
   1  -1   5     4113.93     3793.25     36.66 o 
   2  -1   5     5352.43     5526.72     51.17 o 
   3  -1   5        2.97       -3.88      5.28 o 
   4  -1   5     1095.40      893.57     16.43 o 
   5  -1   5     1675.58     1615.51     24.80 o 
   6  -1   5     1605.59     1586.90     21.53 o 
   7  -1   5      503.28      482.59     12.04 o 
   8  -1   5     1573.34     1689.01     28.30 o 
   9  -1   5      266.05      197.52     17.57 o 
  10  -1   5      163.48      189.62     18.09 o 
  11  -1   5      310.09      278.65     22.87 o 
  12  -1   5       50.15       48.89     18.20 o 
  13  -1   5      314.40      356.97     29.98 o 
 -17   0   5      236.28      284.13     61.88 o 
 -16   0   5       20.31      -21.91     23.06 o 
 -15   0   5      360.65      358.83     33.51 o 
 -14   0   5        1.23       -9.51     15.29 o 
 -13   0   5        0.00       -7.39     10.94 o 
 -12   0   5     1623.08     1542.29     27.18 o 
 -11   0   5      207.38      200.22     14.08 o 
 -10   0   5     3213.66     3155.03     31.82 o 
  -9   0   5        0.56        2.07      5.60 o 
  -8   0   5     1135.75     1210.32     16.40 o 
  -7   0   5     4604.08     4833.09     41.03 o 
  -6   0   5       56.78      103.56      6.02 o 
  -5   0   5    12146.40    12135.39     86.20 o 
  -4   0   5     1242.58     1472.74     14.65 o 
  -3   0   5     4937.20     4635.20     32.23 o 
  -2   0   5        8.43       17.10      2.45 o 
  -1   0   5    10734.62    10925.87     72.66 o 
   0   0   5     1155.93     1535.42     16.77 o 
   1   0   5      138.43      133.21      7.31 o 
   2   0   5     1488.33     1164.58     20.26 o 
   3   0   5        3.48       -3.13      6.92 o 
   4   0   5     4925.76     4917.36     62.06 o 
   5   0   5       61.22       66.80      9.33 o 
   6   0   5       93.73      121.26      8.77 o 
   7   0   5       13.52       10.00      9.11 o 
   8   0   5      143.65      160.11     12.30 o 
   9   0   5     1025.05     1001.21     26.65 o 
  10   0   5       16.37        3.78     11.51 o 
  11   0   5       53.33       67.57     15.50 o 
  12   0   5        3.10       -1.25     18.76 o 
 -17   1   5       19.45       27.90     26.80 o 
 -16   1   5      265.20      301.65     34.67 o 
 -15   1   5       21.35        0.69     13.83 o 
 -14   1   5      174.13      180.31     16.56 o 
 -13   1   5       89.51       80.67     10.67 o 
 -12   1   5        5.04       -8.74      8.74 o 
 -11   1   5     1023.17     1032.60     17.34 o 
 -10   1   5      564.36      629.64     14.31 o 
  -9   1   5       49.24       30.42      6.10 o 
  -8   1   5       20.77       14.88      4.78 o 
  -7   1   5      330.14      391.53      8.55 o 
  -6   1   5     1672.79     1864.21     18.74 o 
  -5   1   5      558.11      643.79     10.18 o 
  -4   1   5     2534.81     2757.68     20.39 o 
  -3   1   5      675.49      712.59      7.85 o 
  -2   1   5     2999.96     2499.51     20.11 o 
  -1   1   5       33.38       44.98      3.87 o 
   0   1   5      694.19      885.35     13.58 o 
   1   1   5      171.58      249.77     10.20 o 
   2   1   5     3487.07     3635.07     55.33 o 
   3   1   5      467.63      513.27     22.19 o 
   4   1   5       97.70      166.49     17.06 o 
   5   1   5        8.43        8.19     15.42 o 
   6   1   5       66.26       61.54     11.78 o 
   7   1   5      747.49      828.46     28.51 o 
   8   1   5      353.00      305.29     22.76 o 
   9   1   5       96.36       72.84     12.22 o 
  10   1   5      435.44      421.38     23.21 o 
  11   1   5       28.30       21.92     17.20 o 
  12   1   5        8.67        1.61     20.77 o 
 -18   2   5       62.75       71.63     42.30 o 
 -17   2   5        0.36      -26.28     31.92 o 
 -16   2   5        0.09       18.43     21.76 o 
 -15   2   5      593.63      604.91     28.08 o 
 -14   2   5       57.49       69.84     16.24 o 
 -13   2   5     2037.98     1991.49     32.45 o 
 -12   2   5      496.33      592.09     13.99 o 
 -11   2   5      328.24      328.86     11.27 o 
 -10   2   5     2474.02     2440.86     28.19 o 
  -9   2   5      100.45       43.14      6.25 o 
  -8   2   5     2887.36     2827.61     24.63 o 
  -7   2   5      208.25      190.68      7.26 o 
  -6   2   5     9660.56     9460.09     65.72 o 
  -5   2   5      665.79      597.81      9.65 o 
  -4   2   5     1068.45     1013.96     11.90 o 
  -3   2   5     2190.47     1870.48     14.92 o 
  -2   2   5     1950.56     1892.90     17.02 o 
  -1   2   5     5039.87     4774.64     42.88 o 
   0   2   5      431.85      394.30      9.99 o 
   1   2   5      185.83      227.80     10.65 o 
   2   2   5       56.86       66.53     14.79 o 
   3   2   5     3207.14     3041.51     62.33 o 
   4   2   5     1569.05     1435.99     37.71 o 
   5   2   5       33.78       31.45     19.98 o 
   6   2   5     2550.01     2455.68     76.95 o 
   7   2   5       10.55       35.64     29.83 o 
   8   2   5      382.73      416.15     84.91 o 
   9   2   5      223.07      204.08     44.80 o 
  10   2   5       28.72       33.03     14.04 o 
  11   2   5      200.64      246.33     47.17 o 
 -18   3   5      112.15       80.36     38.94 o 
 -17   3   5      209.71      218.63     52.16 o 
 -16   3   5       10.78        3.14     16.01 o 
 -15   3   5        2.02        3.12     14.57 o 
 -14   3   5      586.07      604.69     32.90 o 
 -13   3   5       61.17       22.48      7.18 o 
 -12   3   5     2437.03     2420.85     29.68 o 
 -11   3   5       56.76       93.34      8.37 o 
 -10   3   5     1355.60     1449.96     19.81 o 
  -9   3   5        4.07        4.46      4.88 o 
  -8   3   5       16.85        8.00      4.21 o 
  -7   3   5     1025.90     1003.65     15.11 o 
  -6   3   5      170.97      190.93      6.58 o 
  -5   3   5    23400.18    23305.12    142.21 o 
  -4   3   5       27.65       21.00      3.31 o 
  -3   3   5      334.36      391.32      7.19 o 
  -2   3   5      906.66     1088.23     12.93 o 
  -1   3   5     1533.67     1578.27     19.53 o 
   0   3   5     7092.40     6751.59     73.35 o 
   1   3   5     6494.61     6242.94     83.01 o 
   2   3   5     3415.98     3295.80     60.45 o 
   3   3   5      219.22      219.60     21.36 o 
   4   3   5      278.93      279.01     25.35 o 
   5   3   5        1.69      -18.14     18.14 o 
   6   3   5      848.92      964.67     48.44 o 
   7   3   5      434.25      547.18     92.24 o 
   8   3   5        2.33      192.87     69.18 o 
   9   3   5       49.42       59.64     24.30 o 
  10   3   5        9.53       36.69     32.50 o 
 -18   4   5      149.29       95.36     40.28 o 
 -17   4   5        5.62       -6.47     25.27 o 
 -16   4   5       72.89       53.28     19.91 o 
 -15   4   5        1.52       -4.70     14.32 o 
 -14   4   5      169.95      199.30     14.57 o 
 -13   4   5      231.84      254.51     11.82 o 
 -12   4   5       16.90       51.14      8.46 o 
 -11   4   5        9.70       13.19      7.06 o 
 -10   4   5      959.18      798.58     13.65 o 
  -9   4   5     7611.63     7174.32     52.28 o 
  -8   4   5      135.65      146.11      6.78 o 
  -7   4   5     5387.66     5479.28     42.53 o 
  -6   4   5      730.61      631.39     11.58 o 
  -5   4   5      272.31      347.36      7.95 o 
  -4   4   5     9286.81     9410.28     62.29 o 
  -3   4   5      119.48       67.35      4.93 o 
  -2   4   5      978.74      938.54     13.03 o 
  -1   4   5      771.35      550.15     11.64 o 
   0   4   5     3383.16     3630.80     44.51 o 
   1   4   5     5645.16     5575.77     70.81 o 
   2   4   5      886.72     1025.49     22.83 o 
   3   4   5     2767.42     2489.40     56.54 o 
   4   4   5       55.80       99.01     34.48 o 
   5   4   5      135.24      186.23     23.95 o 
   6   4   5      195.77      195.63     44.92 o 
   7   4   5        1.34       24.29     35.26 o 
   8   4   5      134.04      215.13     51.94 o 
   9   4   5        2.53        4.08     14.44 o 
  10   4   5       58.03       92.24     37.74 o 
 -19   5   5        2.99      -15.78     86.48 o 
 -18   5   5       48.07       34.61     27.72 o 
 -17   5   5       98.31       96.59     30.41 o 
 -16   5   5       21.81      -11.93     18.71 o 
 -15   5   5      790.56      915.00     33.85 o 
 -14   5   5      161.23      179.04     12.14 o 
 -13   5   5     1169.53     1335.81     25.14 o 
 -12   5   5       54.73       47.30      8.79 o 
 -11   5   5      119.03      151.10      8.26 o 
 -10   5   5      759.92      827.95     14.43 o 
  -9   5   5     1337.63     1292.90     16.77 o 
  -8   5   5     5360.28     5389.62     42.19 o 
  -7   5   5     1737.78     1793.95     19.43 o 
  -6   5   5     6291.43     5919.19     45.84 o 
  -5   5   5        9.25       13.37      4.04 o 
  -4   5   5     2340.71     2478.44     21.57 o 
  -3   5   5     3800.94     3643.54     29.27 o 
  -2   5   5     2577.22     2999.87     30.28 o 
  -1   5   5      562.35      581.71     12.21 o 
   0   5   5      309.67      324.78     11.42 o 
   1   5   5     2043.44     2471.43     41.08 o 
   2   5   5      404.56      416.93     12.84 o 
   3   5   5        0.36       -6.61      9.05 o 
   4   5   5      452.96      375.17     38.12 o 
   5   5   5       83.67       70.95     45.07 o 
   6   5   5       79.41      144.25     43.71 o 
   7   5   5        0.99       19.00     36.12 o 
   8   5   5       61.19      126.71     62.89 o 
   9   5   5       89.66       88.52     30.40 o 
 -19   6   5      114.81       94.85     41.14 o 
 -18   6   5        1.12      -10.87     25.56 o 
 -17   6   5       90.54       77.26     27.81 o 
 -16   6   5       59.11       54.00     21.29 o 
 -15   6   5       25.08       15.04     13.32 o 
 -14   6   5      561.33      475.91     18.70 o 
 -13   6   5      107.24      161.06     12.71 o 
 -12   6   5       43.01       30.66      8.74 o 
 -11   6   5     1120.31     1490.09     19.65 o 
 -10   6   5     1411.78     1478.03     19.35 o 
  -9   6   5     1400.88     1372.07     18.12 o 
  -8   6   5      155.84      215.52      8.36 o 
  -7   6   5     4882.34     5013.11     38.20 o 
  -6   6   5     1079.49     1282.30     15.59 o 
  -5   6   5      150.90      118.06      7.11 o 
  -4   6   5      198.39      128.94      5.55 o 
  -3   6   5      771.61      907.30     12.55 o 
  -2   6   5     1094.00     1133.05     16.96 o 
  -1   6   5     1548.58     1655.47     22.69 o 
   0   6   5      572.61      542.90     14.37 o 
   1   6   5       92.45      124.75      9.13 o 
   2   6   5       62.74       80.77      9.00 o 
   3   6   5      163.48      211.62     20.31 o 
   4   6   5      662.68      597.84     43.68 o 
   5   6   5       42.74       57.10     27.29 o 
   6   6   5       74.35       65.34     41.18 o 
   7   6   5      121.49      120.31     37.75 o 
   8   6   5        3.60       25.47     45.07 o 
 -19   7   5       22.84       14.80     32.61 o 
 -18   7   5       50.56       46.72     29.12 o 
 -17   7   5       27.25       28.29     23.93 o 
 -16   7   5      275.17      315.60     22.14 o 
 -15   7   5      345.61      371.38     20.27 o 
 -14   7   5      198.10      204.45     15.52 o 
 -13   7   5      701.37      706.63     20.01 o 
 -12   7   5     1911.79     1825.62     24.95 o 
 -11   7   5     1221.99     1088.75     19.08 o 
 -10   7   5       53.57       47.81      6.67 o 
  -9   7   5     4645.39     5042.82     42.77 o 
  -8   7   5     1442.74     1532.78     18.45 o 
  -7   7   5     4717.60     4559.36     38.08 o 
  -6   7   5     6087.62     5872.61     46.21 o 
  -5   7   5      293.43      412.83      9.68 o 
  -4   7   5     2430.84     2332.57     22.17 o 
  -3   7   5       79.66       79.45      5.52 o 
  -2   7   5      452.14      467.96     11.82 o 
  -1   7   5     4486.03     5007.85     52.02 o 
   0   7   5      287.57      298.64     13.68 o 
   1   7   5      367.11      464.99     17.13 o 
   2   7   5      625.21      529.52     26.17 o 
   3   7   5      436.33      514.43     28.75 o 
   4   7   5       18.53       28.70     15.77 o 
   5   7   5       52.57       43.60     12.94 o 
   6   7   5       27.61       41.79     15.11 o 
   7   7   5        0.10       37.06     65.51 o 
 -19   8   5       42.10       40.59     36.09 o 
 -18   8   5       78.46      151.94     31.34 o 
 -17   8   5      284.27      229.57     22.66 o 
 -16   8   5       45.20       34.23     14.63 o 
 -15   8   5      736.97      850.57     25.68 o 
 -14   8   5       93.29       98.45     16.97 o 
 -13   8   5      961.62     1041.55     23.80 o 
 -12   8   5     1722.33     2076.15     29.98 o 
 -11   8   5      211.40      153.49     10.34 o 
 -10   8   5      109.55      144.06      9.08 o 
  -9   8   5        6.72       -5.26      5.26 o 
  -8   8   5      893.23      932.39     15.87 o 
  -7   8   5      135.99      213.64      8.44 o 
  -6   8   5      234.93      290.05      9.24 o 
  -5   8   5      590.56      681.93     12.93 o 
  -4   8   5      291.82      236.52      8.19 o 
  -3   8   5     3091.73     3329.08     31.29 o 
  -2   8   5      144.81      144.94      8.14 o 
  -1   8   5      106.30      144.47     11.48 o 
   0   8   5      397.35      473.24     21.43 o 
   1   8   5        0.26       12.58     12.69 o 
   2   8   5       27.11       19.65     14.83 o 
   3   8   5        1.23       11.04     13.11 o 
   4   8   5      298.25      384.18     42.87 o 
   5   8   5      100.43       85.74     19.19 o 
   6   8   5       73.27       99.69     30.92 o 
   7   8   5        4.90       16.77     31.45 o 
 -19   9   5      202.45      156.36     34.91 o 
 -18   9   5        3.79        6.82     16.80 o 
 -17   9   5       71.36       26.20     25.19 o 
 -16   9   5      261.94      252.41     24.04 o 
 -15   9   5        6.74        0.43     13.62 o 
 -14   9   5      807.14      794.01     28.85 o 
 -13   9   5       92.12       98.97     12.23 o 
 -12   9   5      353.04      459.35     16.24 o 
 -11   9   5      253.50      280.30     12.55 o 
 -10   9   5      144.61      114.32      9.39 o 
  -9   9   5      181.44      160.07      9.70 o 
  -8   9   5      188.28      213.60      9.60 o 
  -7   9   5      287.29      317.31     11.01 o 
  -6   9   5      441.27      473.26     10.73 o 
  -5   9   5     1360.52     1276.96     18.22 o 
  -4   9   5      638.95      629.94     12.90 o 
  -3   9   5      324.01      388.20     11.75 o 
  -2   9   5      402.18      393.48     15.80 o 
  -1   9   5       70.00       78.48     12.43 o 
   0   9   5     1239.82     1136.79     38.53 o 
   1   9   5      328.76      375.55     36.19 o 
   2   9   5      307.15      284.48     33.44 o 
   3   9   5      412.04      362.40     28.42 o 
   4   9   5       32.34       43.33     30.80 o 
   5   9   5      163.05      176.83     24.18 o 
   6   9   5      156.41      155.14     41.93 o 
 -19  10   5       36.35       19.42     37.82 o 
 -18  10   5      366.90      430.71     38.41 o 
 -17  10   5        9.37      -18.94     18.94 o 
 -16  10   5      258.29      231.98     21.12 o 
 -15  10   5      110.30       82.47     15.88 o 
 -14  10   5      123.10      107.54     13.94 o 
 -13  10   5     1960.54     2158.73     37.74 o 
 -12  10   5       67.20       65.79     11.19 o 
 -11  10   5       25.03       31.75      9.58 o 
 -10  10   5      820.46      894.17     18.43 o 
  -9  10   5        6.08       -2.41      7.50 o 
  -8  10   5      489.02      549.70     14.01 o 
  -7  10   5     1651.94     1907.42     23.75 o 
  -6  10   5        6.37        5.80      6.45 o 
  -5  10   5       99.29       93.95      7.58 o 
  -4  10   5      743.89      830.79     17.15 o 
  -3  10   5        6.28       -1.70     10.95 o 
  -2  10   5       50.71       29.48     15.29 o 
  -1  10   5        4.53       -3.68     16.36 o 
   0  10   5       13.24        7.97     22.68 o 
   1  10   5      787.09      631.40     47.88 o 
   2  10   5       37.56       21.36     24.27 o 
   3  10   5      495.61      443.32     44.09 o 
   4  10   5       33.15       10.90     21.34 o 
   5  10   5        0.25        1.47     20.93 o 
 -19  11   5       12.66       -7.49     46.24 o 
 -18  11   5      170.60      130.44     30.20 o 
 -17  11   5      261.75      327.27     31.60 o 
 -16  11   5        5.83      -12.74     19.37 o 
 -15  11   5      421.52      406.36     22.46 o 
 -14  11   5     1077.20     1006.33     37.14 o 
 -13  11   5       71.50       97.80     14.90 o 
 -12  11   5      199.72      189.41     17.01 o 
 -11  11   5       24.72       14.22     10.90 o 
 -10  11   5       19.68       22.44      9.87 o 
  -9  11   5       53.04       32.17      9.11 o 
  -8  11   5      415.00      387.89     14.61 o 
  -7  11   5      881.44      923.23     18.84 o 
  -6  11   5       11.55       12.17      8.78 o 
  -5  11   5      656.46      765.38     26.00 o 
  -4  11   5       34.33       30.32     13.18 o 
  -3  11   5        5.92       14.65     13.23 o 
  -2  11   5      100.14      112.00     19.05 o 
  -1  11   5      692.76      609.21     33.65 o 
   0  11   5       33.43       54.39     20.33 o 
   1  11   5       41.99       16.68     19.06 o 
   2  11   5      429.48      490.58     33.69 o 
   3  11   5       72.31       76.10     22.64 o 
 -19  12   5       59.69      113.15     41.13 o 
 -18  12   5       85.55       53.37     25.41 o 
 -17  12   5        4.09        2.78     21.51 o 
 -16  12   5      260.37      290.01     30.42 o 
 -15  12   5        6.26       -3.15     14.92 o 
 -14  12   5       40.72       30.00     15.01 o 
 -13  12   5      279.15      292.95     22.14 o 
 -12  12   5      447.30      451.56     26.36 o 
 -11  12   5      154.05      137.56     14.99 o 
 -10  12   5       65.35       98.11     12.57 o 
  -9  12   5     1450.03     1424.32     26.40 o 
  -8  12   5      564.88      653.73     17.51 o 
  -7  12   5      888.74      938.87     29.25 o 
  -6  12   5        7.81        8.06     12.41 o 
  -5  12   5       13.20       -7.18     12.91 o 
  -4  12   5      766.14      686.91     71.05 o 
  -3  12   5      538.24      502.84     38.97 o 
  -2  12   5      613.24      594.41     35.17 o 
  -1  12   5       27.93       21.45     19.32 o 
   0  12   5      208.67      210.39     28.13 o 
   1  12   5      123.83      189.49     28.11 o 
   2  12   5       19.03       27.25     22.45 o 
 -18  13   5      111.09      129.38     77.57 o 
 -17  13   5        2.30        8.08     25.08 o 
 -16  13   5      367.94      348.21     34.22 o 
 -15  13   5      240.85      232.43     26.60 o 
 -14  13   5       24.99       33.11     18.10 o 
 -13  13   5     1008.18     1053.69     42.75 o 
 -12  13   5      123.77      139.39     17.58 o 
 -11  13   5      804.40      805.17     26.00 o 
 -10  13   5       73.88       46.46     12.12 o 
  -9  13   5        5.07        2.14     10.62 o 
  -8  13   5       83.66      107.02     15.41 o 
  -7  13   5        9.52      -10.11     13.17 o 
  -6  13   5      850.55      690.79     32.44 o 
  -5  13   5      419.83      493.16     35.02 o 
  -4  13   5      137.96      106.61     23.42 o 
  -3  13   5        2.76      -17.92     17.92 o 
  -2  13   5       12.07       -3.21     19.55 o 
  -1  13   5      115.51      129.59     28.12 o 
   0  13   5       20.73       17.06     23.42 o 
   1  13   5       73.85      136.49     28.93 o 
 -18  14   5       13.89       50.12     44.29 o 
 -17  14   5      299.87      234.45     59.71 o 
 -16  14   5      117.87      155.05     25.70 o 
 -15  14   5       45.73        6.09     18.28 o 
 -14  14   5       32.26       40.66     18.45 o 
 -13  14   5      100.14       91.52     25.86 o 
 -12  14   5      511.61      484.39     24.18 o 
 -11  14   5      140.76      172.23     19.35 o 
 -10  14   5     1308.35     1299.03     39.64 o 
  -9  14   5      119.53      117.09     16.86 o 
  -8  14   5      220.07      186.11     20.98 o 
  -7  14   5      144.99      160.53     22.72 o 
  -6  14   5        5.78       -0.95     15.35 o 
  -5  14   5      143.97      188.54     33.04 o 
  -4  14   5      159.76      117.64     30.68 o 
  -3  14   5      264.25      219.44     34.46 o 
  -2  14   5       38.35       34.16     29.96 o 
  -1  14   5       26.62       20.36     31.48 o 
   0  14   5      102.09       80.71     45.07 o 
 -17  15   5        8.76       12.69     30.96 o 
 -16  15   5      245.74      311.80     28.85 o 
 -15  15   5      279.97      327.25     29.35 o 
 -14  15   5      245.56      323.20     30.75 o 
 -13  15   5        5.38        8.50     19.43 o 
 -12  15   5        2.24      -16.75     16.75 o 
 -11  15   5      380.78      476.58     30.94 o 
 -10  15   5      385.72      361.67     34.15 o 
  -9  15   5      550.16      618.90     35.34 o 
  -8  15   5       11.00        6.32     17.96 o 
  -7  15   5      390.80      353.19     26.09 o 
  -6  15   5        2.07       -0.36     25.43 o 
  -5  15   5        1.09       22.89     26.83 o 
  -4  15   5      177.19      180.98     41.24 o 
  -3  15   5       11.30      -29.60     30.06 o 
  -2  15   5       92.83       35.64     47.17 o 
 -16  16   5        1.71       25.53     32.12 o 
 -15  16   5      571.17      493.63     37.34 o 
 -14  16   5      191.14      134.23     32.66 o 
 -13  16   5      178.65      210.45     29.37 o 
 -12  16   5       29.50       15.11     19.24 o 
 -11  16   5       64.76       52.71     21.53 o 
 -10  16   5       60.51       78.73     22.82 o 
  -9  16   5        7.72        9.27     29.58 o 
  -8  16   5      192.32      166.77     28.60 o 
  -7  16   5       10.74       37.39     34.46 o 
  -6  16   5      165.96      139.24     40.00 o 
  -5  16   5        2.64      -33.02     33.02 o 
  -4  16   5        4.28       29.35     47.17 o 
 -15  17   5        3.06       -4.27     28.00 o 
 -14  17   5       44.87      136.37     35.07 o 
 -13  17   5      104.01       53.67     30.59 o 
 -12  17   5      375.40      341.27     40.14 o 
 -11  17   5      100.38      121.83     28.46 o 
 -10  17   5      128.30       71.62     26.60 o 
  -9  17   5       20.69       24.17     27.90 o 
  -8  17   5        0.88       -6.43     24.33 o 
  -7  17   5      167.83      253.67     64.99 o 
  -6  17   5       36.88      -39.83     46.12 o 
 -12  18   5        0.01      -22.22     33.14 o 
 -11  18   5      144.67      153.64     39.98 o 
 -10  18   5       34.07      -10.67     41.41 o 
   6 -20   6       42.51       11.53     41.93 o 
   7 -20   6       87.02       79.31     51.72 o 
   8 -20   6       32.14       38.29     40.36 o 
   2 -19   6        0.85       -7.52     30.35 o 
   3 -19   6      147.36      123.70     48.42 o 
   4 -19   6       15.55        3.48     29.96 o 
   5 -19   6       53.71       34.59     39.31 o 
   6 -19   6      223.00      232.09     46.75 o 
   7 -19   6       86.01       74.39     27.07 o 
   8 -19   6      148.20      133.58     25.48 o 
   9 -19   6       10.92       44.83     29.20 o 
  10 -19   6        0.46       -8.79     29.85 o 
  11 -19   6      199.96      212.09     70.76 o 
   0 -18   6       33.57       38.85     27.92 o 
   1 -18   6        1.93       -9.17     26.75 o 
   2 -18   6      162.22      159.81     32.48 o 
   3 -18   6       38.04       12.05     22.01 o 
   4 -18   6      170.20      195.29     26.46 o 
   5 -18   6        0.50        8.95     20.95 o 
   6 -18   6       19.33       24.36     16.60 o 
   7 -18   6        2.02       -4.51     16.68 o 
   8 -18   6       19.13       -0.26     16.91 o 
   9 -18   6      161.70      192.40     23.32 o 
  10 -18   6      100.92       84.72     31.62 o 
  11 -18   6      267.49      228.60     41.60 o 
  12 -18   6        5.15       16.35     53.46 o 
  -2 -17   6      124.92       89.16     32.10 o 
  -1 -17   6      155.31      188.46     32.50 o 
   0 -17   6       89.13      100.76     26.06 o 
   1 -17   6       61.50       34.56     20.76 o 
   2 -17   6       10.63        0.15     19.69 o 
   3 -17   6      255.48      239.60     27.68 o 
   4 -17   6      262.57      232.85     22.87 o 
   5 -17   6      843.46      941.38     38.47 o 
   6 -17   6       99.04      113.26     17.69 o 
   7 -17   6       70.78      110.83     19.11 o 
   8 -17   6        9.25        0.44     15.61 o 
   9 -17   6       18.05        6.16     17.17 o 
  10 -17   6      664.06      717.83     46.09 o 
  11 -17   6       40.11       52.53     25.53 o 
  12 -17   6      233.71      280.31     45.67 o 
  13 -17   6       26.46       -1.93     35.79 o 
  -4 -16   6      101.01      144.01     45.08 o 
  -3 -16   6       24.48      -14.69     30.14 o 
  -2 -16   6       92.43       65.48     24.50 o 
  -1 -16   6      644.19      599.53     39.20 o 
   0 -16   6       71.77       99.32     20.44 o 
   1 -16   6      186.77      156.00     20.57 o 
   2 -16   6      148.80       89.01     17.64 o 
   3 -16   6      109.70       72.23     15.53 o 
   4 -16   6      248.85      244.12     18.19 o 
   5 -16   6      215.62      284.44     20.30 o 
   6 -16   6      683.97      705.42     29.36 o 
   7 -16   6       54.08      100.54     23.33 o 
   8 -16   6      243.02      270.55     29.23 o 
   9 -16   6        4.99       -1.18     14.74 o 
  10 -16   6       57.07       41.22     22.30 o 
  11 -16   6      332.34      303.69     34.08 o 
  12 -16   6      200.25      132.47     28.05 o 
  13 -16   6      258.10      331.87     36.31 o 
  14 -16   6       46.03       76.73     40.09 o 
  -5 -15   6       45.83       57.26     31.42 o 
  -4 -15   6       10.59       -1.31     23.39 o 
  -3 -15   6       58.81       87.15     38.35 o 
  -2 -15   6       10.11      -10.48     16.67 o 
  -1 -15   6       20.79        5.57     17.74 o 
   0 -15   6      281.52      297.95     23.23 o 
   1 -15   6       76.41       63.38     14.00 o 
   2 -15   6     1019.25     1028.31     26.48 o 
   3 -15   6       87.55       52.57     12.64 o 
   4 -15   6       38.53       29.61     12.33 o 
   5 -15   6      328.50      323.23     18.66 o 
   6 -15   6       16.51       21.67     12.46 o 
   7 -15   6     1283.60     1353.28     38.36 o 
   8 -15   6       86.37       92.91     17.35 o 
   9 -15   6     1015.65     1025.75     46.84 o 
  10 -15   6       90.36       71.76     17.83 o 
  11 -15   6       23.62       12.76     17.90 o 
  12 -15   6      354.35      337.69     30.00 o 
  13 -15   6      244.59      221.25     23.62 o 
  14 -15   6      253.34      301.72     73.17 o 
  -6 -14   6       31.78       42.70     26.86 o 
  -5 -14   6        8.56        4.78     21.29 o 
  -4 -14   6      176.88      181.30     30.94 o 
  -3 -14   6        0.82       -8.44     18.28 o 
  -2 -14   6       74.03      114.04     20.82 o 
  -1 -14   6        0.05       -7.93     11.97 o 
   0 -14   6        0.70       -6.07     11.04 o 
   1 -14   6        1.70       -7.03     10.08 o 
   2 -14   6      178.46      201.85     14.91 o 
   3 -14   6      539.77      504.86     26.40 o 
   4 -14   6      477.85      595.13     20.88 o 
   5 -14   6      156.70      142.80     12.83 o 
   6 -14   6        1.71       -3.12      9.97 o 
   7 -14   6      167.79      131.17     14.84 o 
   8 -14   6     2396.53     2583.59     54.79 o 
   9 -14   6      189.43      211.92     21.74 o 
  10 -14   6      325.22      436.03     24.80 o 
  11 -14   6        0.45      -15.07     15.07 o 
  12 -14   6      151.00      115.40     20.96 o 
  13 -14   6       49.58       79.13     28.14 o 
  14 -14   6        8.93       49.53     34.46 o 
  15 -14   6      138.03      138.57     42.02 o 
  -7 -13   6       53.64       77.54     27.63 o 
  -6 -13   6      121.43      131.94     23.59 o 
  -5 -13   6        4.55       15.01     18.30 o 
  -4 -13   6        0.15       -4.49     14.67 o 
  -3 -13   6      779.42      793.60     57.74 o 
  -2 -13   6       19.74       23.71     14.36 o 
  -1 -13   6      351.16      409.90     16.32 o 
   0 -13   6       60.77       50.68     11.92 o 
   1 -13   6      645.08      634.76     19.37 o 
   2 -13   6      180.77      154.38     12.90 o 
   3 -13   6       70.79       79.97     10.38 o 
   4 -13   6      611.72      603.92     16.91 o 
   5 -13   6      753.41      765.52     19.27 o 
   6 -13   6      906.94      897.78     25.10 o 
   7 -13   6      201.77      195.36     13.88 o 
   8 -13   6      824.05      848.07     27.79 o 
   9 -13   6      129.10      148.01     16.62 o 
  10 -13   6      197.37      256.65     22.35 o 
  11 -13   6      340.82      408.39     25.58 o 
  12 -13   6       47.52       39.13     22.23 o 
  13 -13   6      287.47      272.49     35.23 o 
  14 -13   6        8.90       25.06     28.75 o 
  15 -13   6       42.43       68.71     37.50 o 
  -8 -12   6       45.29       39.60     25.82 o 
  -7 -12   6      177.42      192.67     23.89 o 
  -6 -12   6       17.04        4.20     16.29 o 
  -5 -12   6      153.60      110.28     17.21 o 
  -4 -12   6       49.35       50.27     15.93 o 
  -3 -12   6      119.01       88.60     15.01 o 
  -2 -12   6       35.92       17.09      9.62 o 
  -1 -12   6      108.68      122.10     10.98 o 
   0 -12   6      625.45      637.03     18.61 o 
   1 -12   6      294.98      315.86     11.78 o 
   2 -12   6      173.71      197.04     10.54 o 
   3 -12   6      238.65      221.50     10.97 o 
   4 -12   6      868.26      894.32     17.90 o 
   5 -12   6       27.42       33.83      8.68 o 
   6 -12   6      391.01      355.87     14.49 o 
   7 -12   6      480.04      463.02     15.13 o 
   8 -12   6       62.56       77.77     13.89 o 
   9 -12   6      453.58      468.91     22.94 o 
  10 -12   6       34.54       13.82     13.30 o 
  11 -12   6       63.12       12.47     19.20 o 
  12 -12   6      103.88      100.02     24.81 o 
  13 -12   6       50.66       34.25     24.17 o 
  14 -12   6      328.98      325.58     47.84 o 
  15 -12   6       30.23       15.93     34.33 o 
  -9 -11   6        1.22       10.48     21.97 o 
  -8 -11   6        6.13        9.04     17.68 o 
  -7 -11   6      548.61      600.10     31.70 o 
  -6 -11   6        1.37       -3.15     13.01 o 
  -5 -11   6       74.29      125.19     16.05 o 
  -4 -11   6       43.86       62.97     13.20 o 
  -3 -11   6      322.45      268.28     15.96 o 
  -2 -11   6      366.12      367.10     14.90 o 
  -1 -11   6      225.84      199.21     10.06 o 
   0 -11   6       91.46      169.43      9.31 o 
   1 -11   6      316.62      325.02     10.77 o 
   2 -11   6      492.90      551.09     12.14 o 
   3 -11   6     1026.86     1129.64     16.63 o 
   4 -11   6     1058.70     1184.49     18.09 o 
   5 -11   6        3.07        0.71      6.75 o 
   6 -11   6       73.11       79.42      8.83 o 
   7 -11   6       55.32       49.16      9.41 o 
   8 -11   6     1493.60     1556.17     29.66 o 
   9 -11   6     1004.03     1049.30     30.62 o 
  10 -11   6      141.12      161.92     21.44 o 
  11 -11   6        1.62       -1.08     18.18 o 
  12 -11   6       39.14       66.23     23.04 o 
  13 -11   6       30.64       72.40     29.15 o 
  14 -11   6        0.07        3.28     28.41 o 
  15 -11   6      244.86      192.74     37.06 o 
 -10 -10   6       30.01       15.76     22.53 o 
  -9 -10   6      112.52      110.43     20.92 o 
  -8 -10   6     1046.41     1012.88     65.89 o 
  -7 -10   6       39.32       48.51     15.75 o 
  -6 -10   6      260.98      231.53     18.22 o 
  -5 -10   6       85.63      115.42     12.31 o 
  -4 -10   6      186.77      152.83     12.59 o 
  -3 -10   6      342.59      415.06     14.01 o 
  -2 -10   6       17.52       25.89      7.81 o 
  -1 -10   6      130.03       89.53      7.92 o 
   0 -10   6        3.90       -2.02      5.81 o 
   1 -10   6        1.81       -3.53      5.25 o 
   2 -10   6     2904.24     2967.31     27.72 o 
   3 -10   6     1276.08     1332.36     18.56 o 
   4 -10   6     1221.52     1108.79     16.43 o 
   5 -10   6       79.59       63.81      6.42 o 
   6 -10   6      232.98      207.06     11.02 o 
   7 -10   6        0.57       -7.27      7.27 o 
   8 -10   6       93.73       86.74     10.22 o 
   9 -10   6     1038.60     1072.18     26.74 o 
  10 -10   6        0.81        0.30     10.01 o 
  11 -10   6      482.54      527.15     30.81 o 
  12 -10   6       40.93       22.22     21.16 o 
  13 -10   6      426.47      411.86     38.86 o 
  14 -10   6        8.15        5.44     27.10 o 
  15 -10   6        0.47       23.77     29.88 o 
 -11  -9   6       14.54        6.73     30.86 o 
 -10  -9   6       52.40       60.73     19.31 o 
  -9  -9   6      121.64      109.88     19.00 o 
  -8  -9   6        3.88        2.93     14.62 o 
  -7  -9   6      699.38      752.01     24.90 o 
  -6  -9   6       34.40       19.34      9.77 o 
  -5  -9   6      257.81      285.74     13.85 o 
  -4  -9   6      121.38       87.14      8.95 o 
  -3  -9   6       29.29       41.83      7.03 o 
  -2  -9   6     2348.95     2414.55     25.91 o 
  -1  -9   6       32.96       57.64      6.71 o 
   0  -9   6     1165.15     1184.79     16.31 o 
   1  -9   6      111.80      107.75      6.90 o 
   2  -9   6     3432.71     3479.80     32.60 o 
   3  -9   6      819.52      838.57     17.37 o 
   4  -9   6       10.72        8.84      5.06 o 
   5  -9   6      822.21      902.79     16.64 o 
   6  -9   6     4383.15     4246.29     40.83 o 
   7  -9   6     2524.42     2767.95     32.48 o 
   8  -9   6      202.10      176.64     12.93 o 
   9  -9   6     1928.17     2223.21     34.70 o 
  10  -9   6      590.57      636.37     24.10 o 
  11  -9   6        7.37      -13.61     13.61 o 
  12  -9   6      210.05      219.15     23.00 o 
  13  -9   6       31.84       47.23     23.09 o 
  14  -9   6      314.34      322.45     39.43 o 
  15  -9   6       48.91       43.71     30.62 o 
 -12  -8   6       21.04      -18.85     22.21 o 
 -11  -8   6        7.78       11.67     17.65 o 
 -10  -8   6       22.39       -0.22     15.65 o 
  -9  -8   6      584.93      558.19     34.02 o 
  -8  -8   6       76.19       63.49     13.10 o 
  -7  -8   6      195.01      204.76     14.16 o 
  -6  -8   6      968.55      938.16     21.32 o 
  -5  -8   6      111.83      103.64      9.39 o 
  -4  -8   6     2849.43     3037.03     31.18 o 
  -3  -8   6      321.02      227.69      8.86 o 
  -2  -8   6      972.12     1095.52     16.03 o 
  -1  -8   6     1806.08     1592.61     18.34 o 
   0  -8   6      149.61      153.14      6.71 o 
   1  -8   6     8189.94     7972.32     56.84 o 
   2  -8   6      813.73      896.90     13.97 o 
   3  -8   6      875.41      691.23     11.18 o 
   4  -8   6        0.11        0.74      4.60 o 
   5  -8   6      109.27      147.06      8.64 o 
   6  -8   6      128.97      102.84      7.50 o 
   7  -8   6        7.64        7.51      6.78 o 
   8  -8   6      354.13      385.87     13.47 o 
   9  -8   6      224.23      182.55     14.37 o 
  10  -8   6     1161.30     1160.54     36.89 o 
  11  -8   6       10.05       -2.03     15.11 o 
  12  -8   6       12.49       22.40     16.80 o 
  13  -8   6      199.68      239.75     36.42 o 
  14  -8   6       37.74        9.84     24.82 o 
  15  -8   6       68.15       57.58     30.58 o 
 -13  -7   6       16.25       37.51     24.66 o 
 -12  -7   6       14.26      -16.68     16.68 o 
 -11  -7   6        3.81        0.46     15.92 o 
 -10  -7   6      647.68      695.96     30.66 o 
  -9  -7   6      128.94      144.08     14.88 o 
  -8  -7   6       86.88       78.29     12.64 o 
  -7  -7   6        1.94       -8.32      8.32 o 
  -6  -7   6       69.42       96.62      9.91 o 
  -5  -7   6      882.87      761.25     13.56 o 
  -4  -7   6       37.14       42.47      6.33 o 
  -3  -7   6     1148.44     1197.81     16.74 o 
  -2  -7   6     1523.26     1441.48     17.78 o 
  -1  -7   6     3020.20     2701.46     25.50 o 
   0  -7   6      310.89      471.50      9.36 o 
   1  -7   6       22.00        4.15      4.69 o 
   2  -7   6       41.42       13.76      4.82 o 
   3  -7   6        1.20        4.44      3.31 o 
   4  -7   6     6357.83     6492.97     53.88 o 
   5  -7   6       93.86      120.97      7.13 o 
   6  -7   6     1245.19     1414.26     24.07 o 
   7  -7   6     1024.46      968.23     21.40 o 
   8  -7   6       10.50       11.97      8.56 o 
   9  -7   6     2402.71     2552.57     46.68 o 
  10  -7   6      136.52      109.57     15.93 o 
  11  -7   6      700.37      768.76     31.78 o 
  12  -7   6       31.33       22.78     15.93 o 
  13  -7   6       82.19       78.61     18.20 o 
  14  -7   6       31.64       40.01     20.84 o 
 -14  -6   6       90.29      109.48     30.53 o 
 -13  -6   6       13.73        6.51     22.39 o 
 -12  -6   6      168.14      161.17     22.29 o 
 -11  -6   6       63.03       58.37     17.98 o 
 -10  -6   6       51.95       53.61     18.01 o 
  -9  -6   6      190.13      241.21     16.77 o 
  -8  -6   6       47.66       83.19     10.30 o 
  -7  -6   6      676.75      707.65     16.93 o 
  -6  -6   6      705.80      685.28     12.75 o 
  -5  -6   6     2263.48     2323.59     24.42 o 
  -4  -6   6      401.98      469.99     10.42 o 
  -3  -6   6      112.28      121.40      6.51 o 
  -2  -6   6     5168.98     5670.79     49.05 o 
  -1  -6   6       51.73       66.32      5.42 o 
   0  -6   6     2034.37     1925.54     18.36 o 
   1  -6   6      683.50      735.51     11.91 o 
   2  -6   6      791.04      894.64     12.30 o 
   3  -6   6      527.80      532.31     12.70 o 
   4  -6   6      310.15      306.81      9.11 o 
   5  -6   6     4921.52     4524.87     40.89 o 
   6  -6   6      843.48      833.62     15.19 o 
   7  -6   6     2247.04     2077.31     27.76 o 
   8  -6   6       48.31       18.51     12.35 o 
   9  -6   6       70.36       67.93     12.33 o 
  10  -6   6     1001.74      860.43     26.81 o 
  11  -6   6       16.00        0.52     13.32 o 
  12  -6   6      351.55      336.65     22.44 o 
  13  -6   6       53.69       54.47     18.95 o 
  14  -6   6       29.01       18.05     20.30 o 
 -14  -5   6        3.00        2.85     22.18 o 
 -13  -5   6      120.82      164.05     25.11 o 
 -12  -5   6       34.01       24.93     18.18 o 
 -11  -5   6      314.39      284.20     21.80 o 
 -10  -5   6        9.11        7.88     11.67 o 
  -9  -5   6       24.26       44.56      8.69 o 
  -8  -5   6     1166.88     1315.12     23.89 o 
  -7  -5   6       39.20       27.86      6.06 o 
  -6  -5   6     3914.60     3906.00     37.15 o 
  -5  -5   6     2174.05     2403.18     24.59 o 
  -4  -5   6      841.04      726.92     13.75 o 
  -3  -5   6     2638.95     2609.19     22.91 o 
  -2  -5   6      114.62       70.06      5.38 o 
  -1  -5   6     7752.13     7199.22     53.30 o 
   0  -5   6     4262.54     4043.23     30.98 o 
   1  -5   6    13778.97    14293.46     95.35 o 
   2  -5   6     2399.76     2197.23     19.60 o 
   3  -5   6      454.30      465.77      9.71 o 
   4  -5   6      797.02     1115.87     13.43 o 
   5  -5   6      444.64      431.76     10.23 o 
   6  -5   6     2957.87     3017.99     34.99 o 
   7  -5   6     2848.41     2803.69     35.96 o 
   8  -5   6       36.88       37.66     10.80 o 
   9  -5   6      139.45      167.04     22.35 o 
  10  -5   6      319.85      336.41     18.63 o 
  11  -5   6      194.26      185.22     17.57 o 
  12  -5   6       16.98       30.33     16.36 o 
  13  -5   6       94.78      107.53     19.88 o 
  14  -5   6       19.85      -18.36     18.36 o 
 -15  -4   6       31.28       26.23     24.12 o 
 -14  -4   6       37.86       24.68     22.03 o 
 -13  -4   6        4.92       -7.01     17.96 o 
 -12  -4   6      295.52      315.18     30.34 o 
 -11  -4   6      661.70      646.71     23.41 o 
 -10  -4   6     1266.27     1387.95     24.04 o 
  -9  -4   6     1460.03     1500.23     25.05 o 
  -8  -4   6      424.09      587.89     14.21 o 
  -7  -4   6      274.97      311.67     10.65 o 
  -6  -4   6      532.46      428.76     10.79 o 
  -5  -4   6     5446.51     5388.42     42.66 o 
  -4  -4   6     8085.76     8208.33     58.04 o 
  -3  -4   6     4629.46     3999.75     31.77 o 
  -2  -4   6      429.73      477.21     10.88 o 
  -1  -4   6     8063.13     8230.63     54.98 o 
   0  -4   6     1251.54     1361.28     14.09 o 
   1  -4   6       96.88       81.29      4.56 o 
   2  -4   6    18546.96    18814.70    114.11 o 
   3  -4   6      194.06      228.22      7.78 o 
   4  -4   6     4511.10     4207.57     37.64 o 
   5  -4   6      244.20      304.81      9.99 o 
   6  -4   6        8.70        5.86      6.10 o 
   7  -4   6     5355.82     5158.00     54.24 o 
   8  -4   6      185.30      191.45     11.55 o 
   9  -4   6      205.21      214.79     14.54 o 
  10  -4   6       86.55       82.90     13.18 o 
  11  -4   6      237.44      266.43     19.74 o 
  12  -4   6       12.95      -13.21     15.02 o 
  13  -4   6       22.17       13.27     17.01 o 
 -16  -3   6      225.29      247.17     41.11 o 
 -15  -3   6        8.59       25.09     23.54 o 
 -14  -3   6      214.80      314.62     31.46 o 
 -13  -3   6       56.33       75.00     25.31 o 
 -12  -3   6      237.31      274.37     19.75 o 
 -11  -3   6      579.33      624.67     29.29 o 
 -10  -3   6      227.33      229.44     13.94 o 
  -9  -3   6     1562.31     1454.21     24.47 o 
  -8  -3   6       63.70       65.99      6.92 o 
  -7  -3   6     3519.16     3404.34     32.55 o 
  -6  -3   6       17.34       20.60      5.54 o 
  -5  -3   6       10.93       -4.78      4.87 o 
  -4  -3   6      173.87      153.03      6.99 o 
  -3  -3   6      314.41      279.01      6.84 o 
  -2  -3   6      218.83      238.11      6.09 o 
  -1  -3   6       13.72       12.19      2.93 o 
   0  -3   6    33466.41    34364.38    214.88 o 
   1  -3   6      858.88     1013.64     11.06 o 
   2  -3   6      144.75      172.26      6.52 o 
   3  -3   6     1895.90     1745.86     21.26 o 
   4  -3   6      119.98      187.87      6.75 o 
   5  -3   6     2014.35     2067.42     24.63 o 
   6  -3   6     1007.28      995.99     25.07 o 
   7  -3   6      119.98      109.39      9.06 o 
   8  -3   6      447.23      455.06     20.62 o 
   9  -3   6       14.10       -2.86     10.43 o 
  10  -3   6      279.14      281.83     22.68 o 
  11  -3   6       63.84       47.42     14.20 o 
  12  -3   6      387.31      448.22     26.18 o 
  13  -3   6        1.73       -8.59     19.03 o 
 -16  -2   6        7.01       25.20     27.02 o 
 -15  -2   6      109.93       76.23     25.88 o 
 -14  -2   6        4.67        9.15     20.43 o 
 -13  -2   6      172.43      212.64     21.80 o 
 -12  -2   6        3.15        2.07     11.03 o 
 -11  -2   6      955.17      981.95     22.78 o 
 -10  -2   6      112.56      142.08     11.59 o 
  -9  -2   6      720.96      684.11     17.92 o 
  -8  -2   6      509.52      609.05     18.48 o 
  -7  -2   6     1002.55     1053.32     15.83 o 
  -6  -2   6     9562.62     9651.55     74.29 o 
  -5  -2   6      476.90      454.41     10.68 o 
  -4  -2   6       82.02       66.03      5.11 o 
  -3  -2   6      654.57      779.37     10.05 o 
  -2  -2   6     1732.59     1620.98     14.85 o 
  -1  -2   6      105.11      199.84      4.70 o 
   0  -2   6      776.44      785.47      9.54 o 
   1  -2   6      219.88      153.25      5.53 o 
   2  -2   6      860.54      879.75     13.52 o 
   3  -2   6        4.33        8.39      4.47 o 
   4  -2   6      113.83      131.67      6.13 o 
   5  -2   6      162.63      135.96      7.35 o 
   6  -2   6      124.45      109.80      7.92 o 
   7  -2   6      214.33      193.13     10.11 o 
   8  -2   6     1157.81     1063.89     25.67 o 
   9  -2   6       39.92       33.04     11.30 o 
  10  -2   6       12.66      -10.33     10.33 o 
  11  -2   6       94.10       75.73     17.41 o 
  12  -2   6      206.58      207.91     22.21 o 
  13  -2   6      248.93      220.67     51.02 o 
 -17  -1   6      177.18      146.30     42.85 o 
 -16  -1   6       23.58       15.35     25.62 o 
 -15  -1   6      182.42      186.52     30.13 o 
 -14  -1   6        1.70        9.56     16.36 o 
 -13  -1   6       12.75       14.63     12.43 o 
 -12  -1   6      490.45      574.94     18.42 o 
 -11  -1   6      414.12      369.63     14.62 o 
 -10  -1   6      222.24      165.96      9.39 o 
  -9  -1   6      627.16      672.31     14.90 o 
  -8  -1   6      959.64      988.49     15.45 o 
  -7  -1   6     1820.95     1812.77     21.76 o 
  -6  -1   6      588.11      539.84     12.34 o 
  -5  -1   6     1847.89     2370.57     21.44 o 
  -4  -1   6      448.02      436.39      8.36 o 
  -3  -1   6     4043.55     3584.48     24.88 o 
  -2  -1   6      138.56      139.11      4.52 o 
  -1  -1   6      427.16      563.48      7.83 o 
   0  -1   6    11681.16    12197.62     93.14 o 
   1  -1   6     5441.08     5951.52     51.57 o 
   2  -1   6     1065.33     1017.32     13.87 o 
   3  -1   6      675.72      618.40     13.81 o 
   4  -1   6      267.96      260.92      8.70 o 
   5  -1   6        1.05       12.09      6.26 o 
   6  -1   6     1904.61     1751.91     24.33 o 
   7  -1   6      682.29      693.66     20.89 o 
   8  -1   6      151.68      182.22     12.59 o 
   9  -1   6     1278.51     1418.15     36.26 o 
  10  -1   6       11.10        3.25     19.17 o 
  11  -1   6       23.49       30.46     13.64 o 
  12  -1   6      101.29       99.58     19.92 o 
 -17   0   6        0.07        5.99     26.43 o 
 -16   0   6      348.78      455.03     49.78 o 
 -15   0   6        2.00       12.72     16.13 o 
 -14   0   6      157.82      134.25     17.95 o 
 -13   0   6       39.29       24.01     12.52 o 
 -12   0   6       13.02        3.52      9.25 o 
 -11   0   6      698.24      747.01     16.07 o 
 -10   0   6     1336.11     1290.53     20.72 o 
  -9   0   6      442.36      443.42     11.58 o 
  -8   0   6        4.17        2.30      5.13 o 
  -7   0   6       67.05      196.46      7.83 o 
  -6   0   6      149.27       54.73      5.33 o 
  -5   0   6       71.25      106.88      5.77 o 
  -4   0   6     1264.63     1309.59     13.16 o 
  -3   0   6      101.60       72.31      3.67 o 
  -2   0   6       21.32       22.06      2.86 o 
  -1   0   6     1969.31     2080.30     19.17 o 
   0   0   6        7.67        4.99      4.15 o 
   1   0   6     1581.46     1435.86     21.27 o 
   2   0   6        2.34       -4.77      5.89 o 
   3   0   6     2798.90     2664.16     36.70 o 
   4   0   6     1765.34     1872.44     27.89 o 
   5   0   6     1082.60     1068.89     25.91 o 
   6   0   6      401.52      333.83     12.16 o 
   7   0   6        1.14        0.13      9.38 o 
   8   0   6      108.44      118.16     19.38 o 
   9   0   6       25.46       28.09     10.26 o 
  10   0   6      508.38      480.18     25.64 o 
  11   0   6       54.63       39.75     24.97 o 
  12   0   6       17.97       17.26     21.03 o 
 -17   1   6       10.80       54.91     32.53 o 
 -16   1   6       16.03        9.17     21.15 o 
 -15   1   6      385.75      376.85     28.28 o 
 -14   1   6       60.91       70.95     16.38 o 
 -13   1   6      711.40      851.31     26.99 o 
 -12   1   6       37.86       46.20      9.78 o 
 -11   1   6     1565.59     1847.11     26.34 o 
 -10   1   6     1461.80     1476.38     21.89 o 
  -9   1   6      671.96      577.09     14.27 o 
  -8   1   6     3690.59     3878.22     35.00 o 
  -7   1   6      688.73      764.45     12.53 o 
  -6   1   6     2597.59     2364.36     23.36 o 
  -5   1   6     2184.16     2222.92     19.94 o 
  -4   1   6     2398.35     2437.56     18.91 o 
  -3   1   6      424.04      386.94      6.58 o 
  -2   1   6     1170.15      998.33     10.52 o 
  -1   1   6     2644.73     2463.59     24.35 o 
   0   1   6      752.46      843.04     12.24 o 
   1   1   6      229.01      273.48      9.82 o 
   2   1   6      249.13      151.90      9.02 o 
   3   1   6       41.64       66.45      8.38 o 
   4   1   6      994.65      832.02     25.96 o 
   5   1   6      345.25      438.92     29.97 o 
   6   1   6     3199.64     3053.93     67.83 o 
   7   1   6       11.33       -3.86     21.33 o 
   8   1   6      317.51      300.04     47.04 o 
   9   1   6       21.71       53.23     44.17 o 
  10   1   6        0.83       28.59     13.96 o 
  11   1   6      165.88      156.19     42.98 o 
 -18   2   6      116.56       85.50     36.71 o 
 -17   2   6      145.21      154.27     32.68 o 
 -16   2   6       16.63       12.67     21.01 o 
 -15   2   6       72.94      106.52     18.60 o 
 -14   2   6       73.24       72.84     15.51 o 
 -13   2   6      929.14      892.65     18.91 o 
 -12   2   6      682.17      794.19     18.07 o 
 -11   2   6      304.62      312.33     12.24 o 
 -10   2   6     2357.56     2434.58     27.46 o 
  -9   2   6        2.63       -1.36      5.02 o 
  -8   2   6        7.83       -1.33      4.22 o 
  -7   2   6        7.23       28.23      4.90 o 
  -6   2   6      417.35      523.71     10.19 o 
  -5   2   6    24071.02    24672.03    152.80 o 
  -4   2   6     1093.29      951.32     10.70 o 
  -3   2   6      242.50      185.13      5.04 o 
  -2   2   6      643.22      722.61     10.15 o 
  -1   2   6       19.95       19.41      4.79 o 
   0   2   6      593.41      510.50     11.46 o 
   1   2   6     1383.50     1529.07     32.49 o 
   2   2   6      269.04      269.69     15.10 o 
   3   2   6       70.59       35.55     25.43 o 
   4   2   6      434.44      487.29     30.25 o 
   5   2   6     1161.68     1062.64     48.86 o 
   6   2   6      106.73      120.23     31.74 o 
   7   2   6      229.57      322.85     75.47 o 
   8   2   6       16.69       59.75     60.80 o 
   9   2   6      294.52      276.26     19.62 o 
  10   2   6       44.25       33.54     31.45 o 
 -18   3   6      503.26      466.79     50.42 o 
 -17   3   6       17.57       11.49     22.24 o 
 -16   3   6       75.35       64.12     21.64 o 
 -15   3   6        0.07      -14.63     14.63 o 
 -14   3   6       15.27       26.20     13.17 o 
 -13   3   6      321.59      307.05     13.07 o 
 -12   3   6      749.36      764.10     17.42 o 
 -11   3   6      291.15      246.54     11.12 o 
 -10   3   6      170.99      169.40      7.97 o 
  -9   3   6     3201.99     2919.03     27.55 o 
  -8   3   6      577.85      577.26     13.11 o 
  -7   3   6     6359.12     6826.33     53.38 o 
  -6   3   6    13710.82    14404.23     91.79 o 
  -5   3   6      102.53      122.43      5.73 o 
  -4   3   6    16269.87    16002.18     95.25 o 
  -3   3   6     3081.51     3469.44     29.91 o 
  -2   3   6     9640.41    10114.10     77.83 o 
  -1   3   6     3892.88     4530.59     45.97 o 
   0   3   6        0.40        7.33      5.41 o 
   1   3   6     1979.06     2008.03     31.99 o 
   2   3   6      659.16      821.21     21.23 o 
   3   3   6     3438.40     3689.92     73.83 o 
   4   3   6      619.57      492.84     30.58 o 
   5   3   6      103.10       81.91     23.16 o 
   6   3   6       26.89       83.86     56.60 o 
   7   3   6        0.45       53.46     56.60 o 
   8   3   6       39.86       83.86     59.75 o 
   9   3   6        2.20       78.62     68.13 o 
  10   3   6       67.16       29.35     33.54 o 
 -18   4   6        8.67       31.07     27.78 o 
 -17   4   6      139.41      140.49     27.38 o 
 -16   4   6        0.29       -2.74     17.49 o 
 -15   4   6      105.03       96.39     13.84 o 
 -14   4   6       31.22       19.49     10.66 o 
 -13   4   6      503.08      404.97     16.49 o 
 -12   4   6     2028.76     2082.03     28.44 o 
 -11   4   6     1636.15     1944.39     24.84 o 
 -10   4   6      696.56      712.84     23.22 o 
  -9   4   6      664.95      782.95     19.26 o 
  -8   4   6     3558.54     3468.71     30.69 o 
  -7   4   6      190.51      248.50      7.87 o 
  -6   4   6      473.55      510.66     10.21 o 
  -5   4   6     1295.97     1281.32     14.19 o 
  -4   4   6      186.68      182.74      5.50 o 
  -3   4   6     1540.07     1225.80     14.83 o 
  -2   4   6     3833.44     4124.34     40.09 o 
  -1   4   6     1713.68     1798.39     23.43 o 
   0   4   6        7.02       18.47      6.39 o 
   1   4   6      653.30      759.32     23.12 o 
   2   4   6      892.32      874.33     22.99 o 
   3   4   6      245.41      314.79     30.22 o 
   4   4   6       12.91       15.92     23.57 o 
   5   4   6       53.28       87.30     37.21 o 
   6   4   6      348.23      385.62     87.00 o 
   7   4   6        5.89       45.55    101.68 o 
   8   4   6      133.31      136.15     48.90 o 
   9   4   6       68.94       56.90     48.74 o 
 -19   5   6      161.07      163.54     40.31 o 
 -18   5   6        3.09       36.43     27.62 o 
 -17   5   6      429.26      459.50     64.15 o 
 -16   5   6      305.31      310.38     25.01 o 
 -15   5   6        4.95        7.28     11.88 o 
 -14   5   6      881.73      810.15     26.03 o 
 -13   5   6      578.34      582.14     18.96 o 
 -12   5   6     1962.78     2028.16     28.44 o 
 -11   5   6      759.33      719.11     14.45 o 
 -10   5   6      355.32      473.73     11.77 o 
  -9   5   6     1656.72     1590.40     21.01 o 
  -8   5   6      260.96      318.79     11.87 o 
  -7   5   6     2509.45     2384.45     22.96 o 
  -6   5   6     2105.61     1949.32     19.71 o 
  -5   5   6      182.70      275.83      7.48 o 
  -4   5   6     1344.24     1560.33     16.31 o 
  -3   5   6      615.60      607.11     12.16 o 
  -2   5   6      109.66       64.83      7.51 o 
  -1   5   6      250.26      303.41     10.61 o 
   0   5   6     3280.93     2935.76     36.22 o 
   1   5   6       24.32       27.28      8.57 o 
   2   5   6     2354.97     2247.82     61.25 o 
   3   5   6        7.83      -19.00     19.00 o 
   4   5   6      238.53      224.05     41.76 o 
   5   5   6      486.94      462.81     66.04 o 
   6   5   6       22.71      -14.03     34.25 o 
   7   5   6      401.20      456.08     62.89 o 
   8   5   6        8.27      -13.63     54.51 o 
 -19   6   6        4.20      -19.70     31.57 o 
 -18   6   6       98.29      106.05     52.25 o 
 -17   6   6       26.09       34.09     27.83 o 
 -16   6   6      828.63      846.49     41.25 o 
 -15   6   6       67.24       58.71     12.79 o 
 -14   6   6      277.89      350.16     18.21 o 
 -13   6   6      139.25      170.75     12.73 o 
 -12   6   6     3394.77     3460.51     40.46 o 
 -11   6   6     4451.36     4272.09     38.84 o 
 -10   6   6       49.70       30.01      6.05 o 
  -9   6   6     5875.46     5805.85     45.68 o 
  -8   6   6      971.43     1030.08     14.40 o 
  -7   6   6        9.40       -5.00      5.00 o 
  -6   6   6     1483.09     1271.57     16.67 o 
  -5   6   6     1627.01     1544.67     17.91 o 
  -4   6   6     4955.28     4925.85     37.64 o 
  -3   6   6     1399.63     1599.67     19.22 o 
  -2   6   6      800.16      820.47     17.86 o 
  -1   6   6     2844.50     2904.61     33.73 o 
   0   6   6      700.32      717.79     17.61 o 
   1   6   6     1348.34     1216.43     27.65 o 
   2   6   6      393.35      536.75     20.95 o 
   3   6   6       26.88       87.68     25.01 o 
   4   6   6       33.72       58.88     25.90 o 
   5   6   6       96.49      134.31     31.57 o 
   6   6   6        5.53      -44.03     44.03 o 
   7   6   6        4.93       35.64     56.60 o 
 -19   7   6        0.42      -28.09     28.09 o 
 -18   7   6       28.76       -6.99     26.84 o 
 -17   7   6      302.75      314.91     27.17 o 
 -16   7   6       33.92       19.93     14.36 o 
 -15   7   6     1713.25     1700.28     34.67 o 
 -14   7   6      514.54      476.25     20.25 o 
 -13   7   6       16.64        6.18      8.48 o 
 -12   7   6      574.40      569.24     15.40 o 
 -11   7   6      608.37      646.30     15.07 o 
 -10   7   6     3391.07     3619.84     34.94 o 
  -9   7   6     1105.75     1188.06     17.86 o 
  -8   7   6      575.98      558.96     12.37 o 
  -7   7   6        0.70       -0.47      5.56 o 
  -6   7   6     1046.27     1208.57     17.49 o 
  -5   7   6      108.64      145.96      8.23 o 
  -4   7   6       77.83       86.21      5.96 o 
  -3   7   6     2378.40     2088.03     24.94 o 
  -2   7   6      754.05      679.94     17.22 o 
  -1   7   6     2174.10     2044.80     30.40 o 
   0   7   6       10.50        3.96      9.71 o 
   1   7   6      875.78      893.31     28.72 o 
   2   7   6       24.18       32.46     12.68 o 
   3   7   6      151.17      167.36     34.51 o 
   4   7   6      544.50      514.28     35.35 o 
   5   7   6       49.17       51.71     21.11 o 
   6   7   6      117.56      191.31     29.87 o 
   7   7   6       29.44       34.29     40.36 o 
 -19   8   6      253.99      182.29     41.79 o 
 -18   8   6       65.49       47.59     19.39 o 
 -17   8   6        7.47      -16.13     16.13 o 
 -16   8   6      235.45      238.56     20.62 o 
 -15   8   6       70.36       49.22     13.60 o 
 -14   8   6      644.96      629.28     20.89 o 
 -13   8   6      532.16      493.03     17.95 o 
 -12   8   6        5.91       16.25      9.74 o 
 -11   8   6      466.52      587.99     16.14 o 
 -10   8   6     1154.61     1218.15     19.51 o 
  -9   8   6      316.04      314.80     11.15 o 
  -8   8   6      988.44     1126.17     17.61 o 
  -7   8   6     2318.62     1937.12     24.20 o 
  -6   8   6      340.05      457.05     10.87 o 
  -5   8   6      342.12      386.94     10.34 o 
  -4   8   6       30.32       40.67      5.94 o 
  -3   8   6      167.06      177.00     11.38 o 
  -2   8   6     2590.49     2470.21     36.42 o 
  -1   8   6        4.16        2.37     13.65 o 
   0   8   6      618.62      613.48     44.73 o 
   1   8   6        6.37        8.37     21.10 o 
   2   8   6       20.83        9.43     42.98 o 
   3   8   6      778.71      711.12     33.18 o 
   4   8   6       96.94      116.42     30.90 o 
   5   8   6       69.04       98.64     19.63 o 
   6   8   6       21.93       37.76     28.03 o 
 -19   9   6       26.17       -0.93     23.60 o 
 -18   9   6       95.30       96.06     22.20 o 
 -17   9   6       76.35       36.66     27.42 o 
 -16   9   6      145.87      172.54     19.51 o 
 -15   9   6      241.01      187.22     18.52 o 
 -14   9   6      338.23      304.45     17.63 o 
 -13   9   6       43.78       30.95     11.34 o 
 -12   9   6      115.50       77.74     11.01 o 
 -11   9   6        7.94        8.61      8.53 o 
 -10   9   6       12.21        0.72      7.63 o 
  -9   9   6      564.80      593.42     14.57 o 
  -8   9   6      188.48      248.88     10.76 o 
  -7   9   6      202.40      187.71      9.33 o 
  -6   9   6       22.10        7.42      6.78 o 
  -5   9   6      137.92      150.83      9.14 o 
  -4   9   6      944.41      873.78     19.58 o 
  -3   9   6       80.61       78.37     13.23 o 
  -2   9   6       26.15        9.72     13.02 o 
  -1   9   6      115.13      150.13     25.87 o 
   0   9   6       15.74       -3.36     18.39 o 
   1   9   6      302.23      395.28     37.30 o 
   2   9   6        0.36        0.05     21.71 o 
   3   9   6      108.89      154.48     70.76 o 
   4   9   6       48.23       49.44     44.03 o 
   5   9   6        4.85        1.88     28.55 o 
 -19  10   6       31.59        8.75     32.87 o 
 -18  10   6        4.91       11.37     24.07 o 
 -17  10   6       93.72       77.29     23.71 o 
 -16  10   6        0.96      -18.21     18.21 o 
 -15  10   6      211.55      232.93     19.90 o 
 -14  10   6      238.41      209.09     21.81 o 
 -13  10   6      118.91      131.16     15.24 o 
 -12  10   6      461.10      512.23     19.74 o 
 -11  10   6       82.02      114.85     12.26 o 
 -10  10   6       52.90       40.90      9.72 o 
  -9  10   6      369.72      373.37     14.70 o 
  -8  10   6       26.27       31.18      8.13 o 
  -7  10   6      261.52      242.16     10.87 o 
  -6  10   6      177.92      153.51     10.41 o 
  -5  10   6      156.64      181.37     12.15 o 
  -4  10   6       12.51        2.80     12.34 o 
  -3  10   6      175.96      196.76     19.06 o 
  -2  10   6       28.78       18.77     17.83 o 
  -1  10   6      217.11      298.51     29.29 o 
   0  10   6       30.48       -1.30     35.64 o 
   1  10   6        3.23      -21.89     21.89 o 
   2  10   6      738.45      808.32     55.71 o 
   3  10   6       75.52       35.72     37.21 o 
   4  10   6       99.16      102.73     68.13 o 
 -19  11   6       52.16       44.96     37.21 o 
 -18  11   6       47.91       24.53     25.12 o 
 -17  11   6        1.89      -20.22     20.22 o 
 -16  11   6      509.13      647.87     38.77 o 
 -15  11   6        1.21       -1.65     14.99 o 
 -14  11   6      425.62      471.00     24.35 o 
 -13  11   6      146.42      139.50     16.52 o 
 -12  11   6      118.80      140.17     15.67 o 
 -11  11   6      523.04      653.72     23.16 o 
 -10  11   6      362.46      331.60     15.26 o 
  -9  11   6     2609.78     2873.05     39.38 o 
  -8  11   6      389.78      370.43     15.13 o 
  -7  11   6      318.63      341.90     16.21 o 
  -6  11   6       99.68       82.95     16.29 o 
  -5  11   6       45.81       47.62     10.32 o 
  -4  11   6      333.05      330.59     24.00 o 
  -3  11   6      135.28      100.76     22.17 o 
  -2  11   6      444.59      494.71     35.84 o 
  -1  11   6       60.22       34.24     23.63 o 
   0  11   6      222.29      183.55     36.69 o 
   1  11   6       44.38       16.69     27.54 o 
   2  11   6       27.14      -10.92     27.91 o 
   3  11   6       44.65       23.92     27.37 o 
 -19  12   6       14.64       18.75     36.08 o 
 -18  12   6      264.49      187.94     53.05 o 
 -17  12   6       11.95      -10.10     22.85 o 
 -16  12   6      201.95      150.27     37.07 o 
 -15  12   6       35.36       63.15     20.21 o 
 -14  12   6       34.39       34.56     18.14 o 
 -13  12   6     1119.83     1127.51     41.07 o 
 -12  12   6      921.05     1027.39     35.63 o 
 -11  12   6      472.94      548.92     25.33 o 
 -10  12   6       34.36       23.12     12.40 o 
  -9  12   6       25.56       38.14     11.52 o 
  -8  12   6      539.03      698.98     31.13 o 
  -7  12   6      468.37      506.49     51.14 o 
  -6  12   6      442.16      475.93     33.56 o 
  -5  12   6       98.76       60.25     29.81 o 
  -4  12   6        9.52       -9.52     22.24 o 
  -3  12   6       45.52       39.85     19.90 o 
  -2  12   6       90.32       48.39     20.42 o 
  -1  12   6       94.18       46.23     22.69 o 
   0  12   6       27.52       10.45     24.95 o 
   1  12   6      138.30      136.13     35.05 o 
 -18  13   6       38.68       24.62     40.15 o 
 -17  13   6      355.69      308.04     39.86 o 
 -16  13   6      235.65      228.14     25.06 o 
 -15  13   6      127.83      136.96     22.33 o 
 -14  13   6      327.31      317.78     25.78 o 
 -13  13   6       20.80       37.85     15.84 o 
 -12  13   6      497.21      582.75     26.31 o 
 -11  13   6       72.55       49.94     17.69 o 
 -10  13   6      402.14      456.65     21.56 o 
  -9  13   6       81.34       79.33     15.45 o 
  -8  13   6      381.41      361.48     36.77 o 
  -7  13   6        1.87       -0.01     17.78 o 
  -6  13   6      149.52      122.86     28.66 o 
  -5  13   6      238.33      340.42     36.91 o 
  -4  13   6       36.51       -0.83     22.54 o 
  -3  13   6       42.03       61.01     22.67 o 
  -2  13   6       43.19       39.81     25.42 o 
  -1  13   6       13.14       13.43     24.52 o 
   0  13   6      165.84      137.40     31.11 o 
 -18  14   6      128.33      127.32     69.71 o 
 -17  14   6        7.25      -16.33     30.65 o 
 -16  14   6      196.33      200.73     28.75 o 
 -15  14   6      240.34      288.11     27.90 o 
 -14  14   6      322.76      341.64     26.93 o 
 -13  14   6        3.54        6.92     16.88 o 
 -12  14   6      161.92      144.15     20.95 o 
 -11  14   6      191.86      188.59     26.64 o 
 -10  14   6       49.43       81.16     19.08 o 
  -9  14   6     1126.51     1147.59     58.20 o 
  -8  14   6       13.22      -12.67     17.05 o 
  -7  14   6      382.93      384.94     27.83 o 
  -6  14   6       36.27       -2.06     23.94 o 
  -5  14   6        2.88        6.90     24.50 o 
  -4  14   6       86.64       71.71     33.70 o 
  -3  14   6       33.73      -15.33     28.47 o 
  -2  14   6      268.90      291.80     49.27 o 
  -1  14   6       12.78       41.93     41.93 o 
 -17  15   6       17.79       30.84     27.54 o 
 -16  15   6       23.53       33.38     23.11 o 
 -15  15   6      326.43      380.08     33.83 o 
 -14  15   6      401.69      327.56     31.96 o 
 -13  15   6      305.22      276.06     30.02 o 
 -12  15   6        1.73       18.95     18.56 o 
 -11  15   6      185.89      151.20     24.18 o 
 -10  15   6      101.01       85.47     22.15 o 
  -9  15   6       23.02        6.06     18.58 o 
  -8  15   6      197.59      175.38     24.61 o 
  -7  15   6       18.21       31.98     36.44 o 
  -6  15   6      275.78      247.78     72.73 o 
  -5  15   6        9.36       13.13     33.23 o 
  -4  15   6       28.05      -21.18     30.75 o 
  -3  15   6       45.63       29.48     35.64 o 
 -16  16   6        0.02       -3.48     24.96 o 
 -15  16   6        4.93       -6.78     25.11 o 
 -14  16   6       45.04       29.25     30.11 o 
 -13  16   6        0.81       50.91     28.23 o 
 -12  16   6      124.99      110.28     41.81 o 
 -11  16   6        7.92       19.63     26.80 o 
 -10  16   6       74.53       51.90     25.02 o 
  -9  16   6        3.56       -9.07     21.79 o 
  -8  16   6       33.63       24.97     25.17 o 
  -7  16   6      162.76      122.43     50.31 o 
  -6  16   6       23.16       -3.00     39.83 o 
  -5  16   6       30.50       11.33     69.18 o 
 -14  17   6      131.43      142.72     41.59 o 
 -13  17   6        1.19       -2.80     33.01 o 
 -12  17   6       14.17        4.22     28.54 o 
 -11  17   6      368.03      485.18     40.53 o 
 -10  17   6       94.78       68.09     31.12 o 
  -9  17   6      210.52      265.11     36.41 o 
  -8  17   6        3.00      -39.83     45.07 o 
   2 -19   7      252.63      297.85     39.55 o 
   3 -19   7       87.68       78.83     43.50 o 
   4 -19   7       78.20      119.26     37.52 o 
   5 -19   7       35.53       26.55     27.82 o 
   6 -19   7        1.52      -20.23     27.33 o 
   7 -19   7      334.17      351.85     34.14 o 
   8 -19   7      106.02       69.37     25.58 o 
   9 -19   7      212.62      318.78     46.63 o 
  10 -19   7       75.98       95.47     46.63 o 
   0 -18   7      121.86      151.77     33.37 o 
   1 -18   7       54.75       18.83     26.60 o 
   2 -18   7       28.45       -3.80     24.66 o 
   3 -18   7      107.24       41.20     22.37 o 
   4 -18   7        2.53       -2.20     20.45 o 
   5 -18   7      244.79      302.63     31.24 o 
   6 -18   7        0.17        3.83     16.69 o 
   7 -18   7       43.90       62.06     19.71 o 
   8 -18   7        2.88        7.55     17.76 o 
   9 -18   7       31.27       25.40     28.37 o 
  10 -18   7      310.42      328.64     44.74 o 
  11 -18   7        9.13       42.75     52.94 o 
  12 -18   7       87.11       14.30     44.06 o 
  -2 -17   7       64.11       50.64     28.73 o 
  -1 -17   7      187.52      223.93     34.58 o 
   0 -17   7       61.70       29.37     21.21 o 
   1 -17   7      289.53      232.31     27.48 o 
   2 -17   7        2.72      -13.84     16.00 o 
   3 -17   7      227.45      227.17     28.38 o 
   4 -17   7      158.83      196.56     26.62 o 
   5 -17   7      101.62       55.37     18.20 o 
   6 -17   7      771.78      711.80     29.81 o 
   7 -17   7      380.28      322.42     39.79 o 
   8 -17   7      356.50      374.83     25.97 o 
   9 -17   7       26.98       43.21     24.58 o 
  10 -17   7       15.09       25.24     24.75 o 
  11 -17   7       78.96      150.84     31.77 o 
  12 -17   7        3.96      -31.56     31.56 o 
  13 -17   7      145.81       99.99     42.37 o 
  -4 -16   7       73.60       55.86     54.18 o 
  -3 -16   7       30.72       74.28     25.31 o 
  -2 -16   7        8.39      -15.10     19.00 o 
  -1 -16   7       20.37        4.91     19.02 o 
   0 -16   7      304.85      341.11     29.51 o 
   1 -16   7       35.27       -9.48     15.54 o 
   2 -16   7      834.84      789.66     33.66 o 
   3 -16   7      125.96      151.11     23.21 o 
   4 -16   7       40.98       77.70     16.51 o 
   5 -16   7       76.93      100.66     16.65 o 
   6 -16   7        2.77       -6.06     13.51 o 
   7 -16   7      208.80      217.61     25.09 o 
   8 -16   7       33.36       30.42     17.61 o 
   9 -16   7      748.03      728.95     48.92 o 
  10 -16   7       64.08        8.35     22.94 o 
  11 -16   7        8.66       10.29     22.71 o 
  12 -16   7       26.24       24.63     24.42 o 
  13 -16   7       62.23       59.78     20.88 o 
  -5 -15   7        1.02      -22.51     27.14 o 
  -4 -15   7       45.80       26.40     21.05 o 
  -3 -15   7       22.31       17.53     18.44 o 
  -2 -15   7      771.98      716.39     35.04 o 
  -1 -15   7      139.13      177.69     24.56 o 
   0 -15   7       48.98       30.62     15.70 o 
   1 -15   7      487.85      492.83     23.69 o 
   2 -15   7        1.05       11.06     12.02 o 
   3 -15   7      507.50      545.79     22.10 o 
   4 -15   7     1232.74     1265.09     32.63 o 
   5 -15   7      362.93      376.63     20.78 o 
   6 -15   7       95.62       64.78     13.49 o 
   7 -15   7      497.57      547.41     25.69 o 
   8 -15   7      710.53      821.99     39.69 o 
   9 -15   7      501.55      520.77     26.84 o 
  10 -15   7      656.26      725.84     34.63 o 
  11 -15   7       37.63       33.31     20.76 o 
  12 -15   7       47.36       32.16     18.81 o 
  13 -15   7      133.55      181.87     44.15 o 
  14 -15   7       69.12      102.25     55.48 o 
  -6 -14   7       11.95        6.35     25.90 o 
  -5 -14   7       19.27       18.50     19.89 o 
  -4 -14   7        2.82        1.69     17.87 o 
  -3 -14   7      215.63      261.45     29.20 o 
  -2 -14   7       39.18       25.89     16.58 o 
  -1 -14   7      652.36      614.22     27.17 o 
   0 -14   7       69.34       93.62     13.62 o 
   1 -14   7      361.10      348.91     18.52 o 
   2 -14   7       26.98       24.31     10.74 o 
   3 -14   7      193.61      218.17     15.43 o 
   4 -14   7     1508.68     1575.63     30.28 o 
   5 -14   7      590.78      609.42     21.01 o 
   6 -14   7      791.62      923.45     26.18 o 
   7 -14   7      307.34      358.62     19.22 o 
   8 -14   7       25.27       28.79     14.34 o 
   9 -14   7      198.05      162.06     19.47 o 
  10 -14   7       16.03       10.41     16.38 o 
  11 -14   7      563.90      590.31     31.23 o 
  12 -14   7       15.79       -0.20     24.02 o 
  13 -14   7      120.33      179.29     63.73 o 
  14 -14   7        0.43      -22.65     34.26 o 
  -8 -13   7       30.19       33.21     30.28 o 
  -7 -13   7       71.18       70.19     37.53 o 
  -6 -13   7       71.25       58.45     21.39 o 
  -5 -13   7       46.25       51.29     19.85 o 
  -4 -13   7       80.96       54.47     18.69 o 
  -3 -13   7       70.58      114.70     20.09 o 
  -2 -13   7      175.81      234.40     16.84 o 
  -1 -13   7       59.69       60.38     11.09 o 
   0 -13   7       36.86       33.94     11.40 o 
   1 -13   7        1.85       -5.05      9.36 o 
   2 -13   7      329.12      305.33     14.38 o 
   3 -13   7      403.02      402.44     15.36 o 
   4 -13   7     1112.51     1073.73     22.71 o 
   5 -13   7        7.56        2.23      9.49 o 
   6 -13   7       17.92        9.26      9.62 o 
   7 -13   7     2171.97     2496.87     47.61 o 
   8 -13   7      614.36      626.24     30.92 o 
   9 -13   7      425.90      437.40     24.77 o 
  10 -13   7        7.74       22.98     15.49 o 
  11 -13   7       19.00      -19.50     19.50 o 
  12 -13   7      207.35      219.68     32.68 o 
  13 -13   7        0.38      -21.75     26.44 o 
  14 -13   7      124.12       88.37     38.44 o 
  -9 -12   7       44.44       57.24     38.94 o 
  -8 -12   7        4.70      -20.36     20.36 o 
  -7 -12   7        3.79       22.86     19.22 o 
  -6 -12   7      226.56      255.83     23.04 o 
  -5 -12   7       35.16       25.84     15.86 o 
  -4 -12   7      203.40      176.83     23.25 o 
  -3 -12   7       30.62       11.15     11.57 o 
  -2 -12   7       62.53       31.82     11.35 o 
  -1 -12   7      352.58      405.81     15.46 o 
   0 -12   7      187.21      219.54     13.21 o 
   1 -12   7        4.43       -1.01      6.98 o 
   2 -12   7       32.56       14.69      7.28 o 
   3 -12   7      219.57      249.68     10.74 o 
   4 -12   7       96.76      119.19      9.94 o 
   5 -12   7       58.57       62.50     10.14 o 
   6 -12   7      129.85      104.29     10.17 o 
   7 -12   7        0.05       -8.59     11.25 o 
   8 -12   7      724.66      781.85     28.36 o 
   9 -12   7       75.25       81.24     15.26 o 
  10 -12   7      707.39      815.48     39.23 o 
  11 -12   7        0.51        8.97     20.35 o 
  12 -12   7       42.74       56.58     33.76 o 
  13 -12   7       28.35       40.64     34.34 o 
  14 -12   7        7.94      -15.65     28.52 o 
 -10 -11   7       33.55       85.10     29.25 o 
  -9 -11   7        0.62        2.58     21.43 o 
  -8 -11   7      312.23      295.10     30.55 o 
  -7 -11   7      115.67       91.93     17.08 o 
  -6 -11   7      130.50       86.38     15.70 o 
  -5 -11   7      320.28      313.11     20.77 o 
  -4 -11   7       30.16       45.98     10.76 o 
  -3 -11   7      255.96      231.75     14.67 o 
  -2 -11   7       18.36       16.61     10.85 o 
  -1 -11   7      240.95      310.42     11.48 o 
   0 -11   7       17.72       19.82      7.19 o 
   1 -11   7        2.71       12.38      7.02 o 
   2 -11   7     2041.27     2016.77     22.51 o 
   3 -11   7      128.70      145.99      9.01 o 
   4 -11   7       15.86       18.39      6.99 o 
   5 -11   7       46.46       37.78      7.78 o 
   6 -11   7       42.61       88.06     10.24 o 
   7 -11   7     1616.30     1641.62     31.64 o 
   8 -11   7      643.08      697.47     24.35 o 
   9 -11   7      186.76      177.58     17.85 o 
  10 -11   7       48.37       16.61     13.77 o 
  11 -11   7      570.16      642.36     39.14 o 
  12 -11   7      219.83      254.58     30.58 o 
  13 -11   7      541.50      530.31     47.78 o 
  14 -11   7      223.91      269.96     41.04 o 
 -11 -10   7       19.40      -22.50     27.38 o 
 -10 -10   7       11.00      -18.21     21.33 o 
  -9 -10   7       60.29       68.14     19.67 o 
  -8 -10   7        0.91      -12.15     12.15 o 
  -7 -10   7      567.59      649.90     26.93 o 
  -6 -10   7        7.30      -12.18     12.18 o 
  -5 -10   7      560.70      617.24     23.10 o 
  -4 -10   7        7.98       -8.12      8.12 o 
  -3 -10   7       63.98       45.36      9.32 o 
  -2 -10   7      903.44      811.29     17.53 o 
  -1 -10   7       55.28       46.64      7.45 o 
   0 -10   7     2382.22     2572.38     26.55 o 
   1 -10   7      197.69      183.54      8.66 o 
   2 -10   7        7.18        3.80      5.38 o 
   3 -10   7      436.25      379.11     11.19 o 
   4 -10   7      207.24      240.43      9.15 o 
   5 -10   7      125.53      153.43     10.43 o 
   6 -10   7       10.70       17.42      7.81 o 
   7 -10   7     2199.01     2229.26     32.39 o 
   8 -10   7        0.09      -11.81     11.81 o 
   9 -10   7        2.61        0.66     10.30 o 
  10 -10   7      250.00      225.02     21.64 o 
  11 -10   7        2.53      -15.53     17.70 o 
  12 -10   7      549.86      482.54     36.70 o 
  13 -10   7      215.01      157.58     34.15 o 
  14 -10   7      182.77      247.00     37.69 o 
 -12  -9   7       67.19       70.83     39.24 o 
 -11  -9   7       22.27       21.54     23.96 o 
 -10  -9   7       16.16       10.96     17.04 o 
  -9  -9   7       40.70       39.26     16.82 o 
  -8  -9   7      114.16      102.59     16.27 o 
  -7  -9   7        5.04      -12.35     12.35 o 
  -6  -9   7      327.93      347.58     17.11 o 
  -5  -9   7        5.77        2.53      8.11 o 
  -4  -9   7     1095.80     1076.14     19.75 o 
  -3  -9   7       40.05       49.97      8.29 o 
  -2  -9   7       58.68       16.01      7.26 o 
  -1  -9   7     1027.91     1044.58     16.42 o 
   0  -9   7       57.25       71.29      6.60 o 
   1  -9   7     4642.53     4391.79     37.44 o 
   2  -9   7      199.21      188.21      8.19 o 
   3  -9   7     4520.75     4607.81     38.76 o 
   4  -9   7       77.37       89.49      8.23 o 
   5  -9   7       84.91       67.59      8.93 o 
   6  -9   7       15.24        7.33      7.08 o 
   7  -9   7       15.72       20.64      8.21 o 
   8  -9   7     4871.52     4734.92     54.85 o 
   9  -9   7      126.00       93.16     13.58 o 
  10  -9   7       68.13       43.44     11.59 o 
  11  -9   7        2.36       -4.77     15.56 o 
  12  -9   7       21.72       13.29     18.59 o 
  13  -9   7      223.38      242.27     33.72 o 
  14  -9   7        0.28      -13.50     27.80 o 
 -12  -8   7       72.18       35.72     23.76 o 
 -11  -8   7        0.03      -14.80     16.05 o 
 -10  -8   7      264.50      330.53     24.68 o 
  -9  -8   7       78.16       43.11     15.20 o 
  -8  -8   7     1211.54     1242.65     50.26 o 
  -7  -8   7      130.55      124.49     12.60 o 
  -6  -8   7      168.47      190.33     10.62 o 
  -5  -8   7      101.61      126.62      9.20 o 
  -4  -8   7      564.03      585.15     13.76 o 
  -3  -8   7     5741.47     5729.26     46.89 o 
  -2  -8   7      382.55      392.13     11.86 o 
  -1  -8   7      525.65      532.16     11.23 o 
   0  -8   7      409.84      462.85     10.49 o 
   1  -8   7      241.10      253.14      8.36 o 
   2  -8   7     2826.08     3237.64     30.77 o 
   3  -8   7     1046.20     1065.14     15.15 o 
   4  -8   7     3100.00     3474.68     36.44 o 
   5  -8   7     1095.87      935.41     16.58 o 
   6  -8   7      894.42      986.37     20.48 o 
   7  -8   7        5.92        7.78      9.44 o 
   8  -8   7       16.07       23.03     10.90 o 
   9  -8   7     1294.51     1371.21     34.90 o 
  10  -8   7       60.28       38.18     15.66 o 
  11  -8   7      201.47      247.54     23.26 o 
  12  -8   7        0.13      -11.75     16.30 o 
  13  -8   7       30.99       37.80     24.67 o 
  14  -8   7       10.16      -22.55     25.59 o 
 -13  -7   7        5.13       -1.24     22.65 o 
 -12  -7   7       45.06       38.68     18.71 o 
 -11  -7   7        4.71      -10.67     15.83 o 
 -10  -7   7       29.60       44.83     14.51 o 
  -9  -7   7     1398.31     1383.29     36.04 o 
  -8  -7   7      237.50      236.54     14.11 o 
  -7  -7   7       75.71       39.69     10.57 o 
  -6  -7   7      113.27      109.13      8.65 o 
  -5  -7   7      112.89      132.16      8.08 o 
  -4  -7   7       43.27       21.97      6.76 o 
  -3  -7   7      610.17      524.56     11.81 o 
  -2  -7   7     1065.54      859.51     15.84 o 
  -1  -7   7       67.42      123.73      7.36 o 
   0  -7   7     1228.95     1188.53     14.98 o 
   1  -7   7      442.02      544.74     11.17 o 
   2  -7   7      706.67      736.35     12.04 o 
   3  -7   7      867.53      805.19     15.44 o 
   4  -7   7      533.47      556.93     13.96 o 
   5  -7   7     1121.62     1028.97     18.88 o 
   6  -7   7     1684.96     1689.81     27.31 o 
   7  -7   7        6.88        4.10      8.85 o 
   8  -7   7      126.34      113.25     15.46 o 
   9  -7   7      502.78      479.88     22.66 o 
  10  -7   7      288.35      306.10     22.71 o 
  11  -7   7       14.02       23.59     17.14 o 
  12  -7   7       58.41       44.47     18.58 o 
  13  -7   7        0.89      -16.73     20.76 o 
  14  -7   7      115.72      130.18     33.41 o 
 -14  -6   7        6.95       31.61     24.56 o 
 -13  -6   7       70.74       80.55     23.64 o 
 -12  -6   7       14.17       14.46     17.39 o 
 -11  -6   7       47.39       68.65     15.56 o 
 -10  -6   7       51.82       38.61     15.17 o 
  -9  -6   7      745.56      766.68     20.53 o 
  -8  -6   7      195.88      193.72     12.24 o 
  -7  -6   7       24.67       48.10      7.75 o 
  -6  -6   7      358.65      317.86     10.33 o 
  -5  -6   7     4184.91     4546.34     38.09 o 
  -4  -6   7     3673.47     3775.99     34.36 o 
  -3  -6   7      940.94     1154.39     16.43 o 
  -2  -6   7     1179.90     1264.45     16.81 o 
  -1  -6   7     3277.80     3317.44     29.21 o 
   0  -6   7     1206.50     1377.52     16.06 o 
   1  -6   7     2891.55     2547.88     23.68 o 
   2  -6   7      156.94      184.99      7.06 o 
   3  -6   7      146.69      121.10      6.78 o 
   4  -6   7       13.50       29.01      5.64 o 
   5  -6   7      258.99      324.38     12.46 o 
   6  -6   7     2670.18     2924.02     31.63 o 
   7  -6   7      330.76      375.75     18.83 o 
   8  -6   7       13.59        4.71     11.57 o 
   9  -6   7        1.02      -12.19     12.19 o 
  10  -6   7      151.79      143.17     24.11 o 
  11  -6   7       60.61       70.49     15.34 o 
  12  -6   7       46.76       42.81     17.46 o 
  13  -6   7      122.94      145.64     23.19 o 
 -15  -5   7       32.00       74.54     42.47 o 
 -14  -5   7        7.75        5.07     21.76 o 
 -13  -5   7       26.75        9.14     26.17 o 
 -12  -5   7       21.04       42.02     18.94 o 
 -11  -5   7        3.31       14.52     16.82 o 
 -10  -5   7     2138.78     2394.95     41.14 o 
  -9  -5   7      288.39      275.00     13.93 o 
  -8  -5   7      553.89      555.76     13.89 o 
  -7  -5   7        3.30       -5.70      6.81 o 
  -6  -5   7      922.53      910.81     17.32 o 
  -5  -5   7     8958.39     9371.58     71.52 o 
  -4  -5   7     2748.68     2622.45     24.86 o 
  -3  -5   7     9762.00     9373.76     67.56 o 
  -2  -5   7        6.31       23.21      3.96 o 
  -1  -5   7     2882.23     2986.91     25.83 o 
   0  -5   7     3078.54     3099.31     26.18 o 
   1  -5   7     8230.30     9672.74     67.17 o 
   2  -5   7     2455.24     2143.74     19.91 o 
   3  -5   7      641.83      504.64      9.25 o 
   4  -5   7     2036.20     1915.99     21.48 o 
   5  -5   7      991.77      913.79     17.81 o 
   6  -5   7       87.58       77.95      9.35 o 
   7  -5   7      195.05      186.45     14.83 o 
   8  -5   7      161.99      149.67     13.12 o 
   9  -5   7      616.99      616.52     22.09 o 
  10  -5   7      263.04      280.01     19.08 o 
  11  -5   7      166.23      198.39     19.49 o 
  12  -5   7       20.51       16.60     15.94 o 
  13  -5   7       29.96        5.38     18.64 o 
 -15  -4   7       23.54       27.26     24.06 o 
 -14  -4   7       71.78       74.96     24.25 o 
 -13  -4   7        0.47       28.49     19.05 o 
 -12  -4   7      683.29      584.10     29.00 o 
 -11  -4   7      292.93      208.04     17.58 o 
 -10  -4   7      472.83      554.20     17.23 o 
  -9  -4   7      104.69      113.53      8.37 o 
  -8  -4   7       46.07       41.61      7.46 o 
  -7  -4   7     1189.90     1058.05     17.92 o 
  -6  -4   7       45.93       17.65      6.26 o 
  -5  -4   7      129.36      183.84      7.79 o 
  -4  -4   7      248.55      301.70      8.49 o 
  -3  -4   7     1324.79     1353.97     16.66 o 
  -2  -4   7    10747.77    10517.08     75.74 o 
  -1  -4   7      905.06      924.72     11.24 o 
   0  -4   7     2257.24     2330.19     21.42 o 
   1  -4   7      220.37      249.57      6.34 o 
   2  -4   7       73.75       53.02      4.52 o 
   3  -4   7     9354.33     9100.63     68.63 o 
   4  -4   7      717.79      533.46     12.82 o 
   5  -4   7     4164.73     4153.89     42.91 o 
   6  -4   7       42.01       24.19      7.42 o 
   7  -4   7      172.72      206.09     13.69 o 
   8  -4   7      972.79      976.21     25.40 o 
   9  -4   7       31.28       24.33     11.37 o 
  10  -4   7      337.01      394.43     19.89 o 
  11  -4   7      188.20      184.66     19.01 o 
  12  -4   7      189.70      144.49     21.40 o 
  13  -4   7        0.63       -6.73     23.62 o 
 -16  -3   7        0.26       31.32     27.44 o 
 -15  -3   7      133.02      113.43     32.47 o 
 -14  -3   7        0.27      -18.28     18.93 o 
 -13  -3   7      495.21      444.26     27.62 o 
 -12  -3   7       98.65       97.31     18.53 o 
 -11  -3   7      504.90      484.37     16.65 o 
 -10  -3   7      466.87      457.06     13.04 o 
  -9  -3   7       48.74      108.87      9.36 o 
  -8  -3   7     2591.02     2681.07     30.44 o 
  -7  -3   7       21.53       13.90      6.10 o 
  -6  -3   7     2960.81     3051.19     31.48 o 
  -5  -3   7      253.73      225.15      8.35 o 
  -4  -3   7     2591.53     2808.67     29.08 o 
  -3  -3   7      184.60      243.96      7.64 o 
  -2  -3   7        0.11        1.96      3.80 o 
  -1  -3   7     6249.31     5741.90     39.82 o 
   0  -3   7     4267.37     4511.07     32.25 o 
   1  -3   7     2652.79     2309.71     22.14 o 
   2  -3   7      145.66      139.73      5.95 o 
   3  -3   7      977.99      881.08     14.20 o 
   4  -3   7     4724.32     4536.58     43.39 o 
   5  -3   7     1027.59     1043.53     24.92 o 
   6  -3   7     1685.23     1681.22     24.66 o 
   7  -3   7      250.99      286.68     12.66 o 
   8  -3   7     1676.65     1569.61     29.27 o 
   9  -3   7      219.38      229.21     14.86 o 
  10  -3   7       43.11       37.84     14.06 o 
  11  -3   7      182.86      158.51     24.18 o 
  12  -3   7       77.29       88.85     20.68 o 
 -16  -2   7        2.04       25.67     27.40 o 
 -15  -2   7       28.91      -22.28     22.28 o 
 -14  -2   7       11.59      -13.55     15.99 o 
 -13  -2   7       17.21       -1.73     16.27 o 
 -12  -2   7     1537.51     1584.33     32.34 o 
 -11  -2   7      285.19      364.98     15.74 o 
 -10  -2   7        8.23        2.42      8.26 o 
  -9  -2   7      690.48      683.53     15.46 o 
  -8  -2   7      748.09      715.49     20.43 o 
  -7  -2   7     1481.91     1505.11     22.31 o 
  -6  -2   7      773.65     1132.99     16.34 o 
  -5  -2   7      293.09      461.67      9.84 o 
  -4  -2   7     2060.57     2091.40     20.09 o 
  -3  -2   7      175.91      137.99      4.76 o 
  -2  -2   7       12.67        3.41      3.48 o 
  -1  -2   7      159.64      112.04      4.59 o 
   0  -2   7     2388.57     2617.24     22.76 o 
   1  -2   7      232.02      365.00      8.36 o 
   2  -2   7       15.15        9.42      4.23 o 
   3  -2   7       88.69       86.25      7.56 o 
   4  -2   7      307.23      391.04     10.45 o 
   5  -2   7     1467.57     1443.06     22.70 o 
   6  -2   7       54.15       26.62      7.98 o 
   7  -2   7     2071.24     2030.65     38.68 o 
   8  -2   7      296.36      249.90     14.89 o 
   9  -2   7      443.80      489.33     25.99 o 
  10  -2   7       45.52       43.97     12.83 o 
  11  -2   7        9.50       20.65     17.76 o 
  12  -2   7       55.81       81.44     21.19 o 
 -17  -1   7       43.20       10.23     31.54 o 
 -16  -1   7      298.21      339.63     38.15 o 
 -15  -1   7        9.66       -5.02     16.98 o 
 -14  -1   7       22.52       14.18     16.08 o 
 -13  -1   7      227.11      301.81     21.73 o 
 -12  -1   7     1366.15     1473.57     28.10 o 
 -11  -1   7       44.58       62.78      9.96 o 
 -10  -1   7      655.60      684.24     16.64 o 
  -9  -1   7      121.21      116.34      8.46 o 
  -8  -1   7     3343.51     3344.67     34.04 o 
  -7  -1   7     2262.02     2203.29     24.50 o 
  -6  -1   7     5007.09     5088.11     39.26 o 
  -5  -1   7      904.66      875.35     14.37 o 
  -4  -1   7     1195.57     1102.87     12.90 o 
  -3  -1   7      332.70      281.78      6.83 o 
  -2  -1   7      792.12      771.54     10.27 o 
  -1  -1   7     1382.87     1298.52     14.43 o 
   0  -1   7    16432.70    18237.34    137.31 o 
   1  -1   7     3179.05     2864.06     28.92 o 
   2  -1   7       21.14       22.89      4.92 o 
   3  -1   7      386.69      381.11      9.76 o 
   4  -1   7     1282.51     1373.81     22.42 o 
   5  -1   7     5104.92     5364.41     58.31 o 
   6  -1   7      757.10      828.48     20.30 o 
   7  -1   7        0.67       -6.46      8.35 o 
   8  -1   7     1303.96     1316.92     32.46 o 
   9  -1   7       60.09       62.16     14.54 o 
  10  -1   7      308.33      301.03     22.38 o 
  11  -1   7       42.03       56.60     19.96 o 
 -17   0   7       84.31       70.62     30.44 o 
 -16   0   7       13.77       12.70     25.75 o 
 -15   0   7      304.82      286.51     24.53 o 
 -14   0   7        1.30       -1.24     14.25 o 
 -13   0   7        6.94       12.21     13.60 o 
 -12   0   7      741.68      773.83     17.28 o 
 -11   0   7     1193.87     1121.74     26.75 o 
 -10   0   7      748.83      796.68     20.34 o 
  -9   0   7       69.13       66.49      7.33 o 
  -8   0   7     2492.42     2408.17     27.39 o 
  -7   0   7      499.02      532.05     11.81 o 
  -6   0   7     1925.71     2042.86     21.18 o 
  -5   0   7      900.96     1035.39     13.32 o 
  -4   0   7        4.04        7.53      2.95 o 
  -3   0   7     2354.55     2169.97     18.15 o 
  -2   0   7      656.36      571.92      8.69 o 
  -1   0   7     6818.34     6778.57     52.12 o 
   0   0   7      170.32      165.03      7.13 o 
   1   0   7      624.58      481.87     10.42 o 
   2   0   7      209.17      228.17     11.50 o 
   3   0   7     1338.82     1301.84     23.73 o 
   4   0   7     1176.27     1066.88     20.62 o 
   5   0   7     1020.05     1040.78     23.47 o 
   6   0   7     1427.06     1530.40     35.09 o 
   7   0   7       16.78        3.68     12.47 o 
   8   0   7      367.52      394.04     41.50 o 
   9   0   7        1.44        4.40     12.15 o 
  10   0   7        0.15        2.98     19.10 o 
  11   0   7      324.00      415.10     53.46 o 
 -18   1   7       20.98       35.62     33.91 o 
 -17   1   7       34.45       26.11     27.32 o 
 -16   1   7       34.56       23.20     45.69 o 
 -15   1   7        0.29       -1.59     16.63 o 
 -14   1   7      163.63      119.00     17.20 o 
 -13   1   7       17.49       41.16      9.54 o 
 -12   1   7      527.81      451.22     16.21 o 
 -11   1   7        9.10       21.66      8.39 o 
 -10   1   7      818.29      831.82     16.00 o 
  -9   1   7     1037.20      957.87     20.03 o 
  -8   1   7      631.92      658.87     16.25 o 
  -7   1   7     6460.65     6459.92     51.13 o 
  -6   1   7       16.25        2.12      4.56 o 
  -5   1   7      578.89      492.40      9.68 o 
  -4   1   7        2.49       -1.94      3.50 o 
  -3   1   7      256.18      317.11      6.88 o 
  -2   1   7     1523.67     1561.66     16.39 o 
  -1   1   7       41.91       39.96      4.22 o 
   0   1   7       54.10       30.03      6.26 o 
   1   1   7     2170.80     2076.94     29.79 o 
   2   1   7     1633.51     1745.66     28.00 o 
   3   1   7     3531.28     3149.14     59.93 o 
   4   1   7      972.92      895.89     29.95 o 
   5   1   7     1061.85     1117.28     33.72 o 
   6   1   7      266.45      293.68     76.00 o 
   7   1   7      243.87      186.58     70.23 o 
   8   1   7        0.82       46.12     57.65 o 
   9   1   7      260.08      232.22     16.44 o 
  10   1   7       21.20      -15.72     30.40 o 
 -18   2   7      182.60      213.02     41.77 o 
 -17   2   7        1.83        9.69     25.86 o 
 -16   2   7      118.30      135.50     24.44 o 
 -15   2   7       24.36       19.37     16.51 o 
 -14   2   7       24.24       10.92     10.20 o 
 -13   2   7        4.33       11.36      9.52 o 
 -12   2   7       96.32       74.39     10.52 o 
 -11   2   7     1747.16     1638.90     23.97 o 
 -10   2   7      562.49      500.20     12.49 o 
  -9   2   7     3894.70     3744.36     35.20 o 
  -8   2   7     1518.51     1770.39     21.03 o 
  -7   2   7      915.24      709.05     12.53 o 
  -6   2   7     4927.44     5381.10     39.19 o 
  -5   2   7      102.57      158.51      7.39 o 
  -4   2   7     8168.37     7952.30     52.58 o 
  -3   2   7     2926.11     2840.44     23.89 o 
  -2   2   7     7890.63     7986.91     65.08 o 
  -1   2   7       77.83       62.33      5.24 o 
   0   2   7       39.59       36.10      5.79 o 
   1   2   7     2437.47     2156.65     31.98 o 
   2   2   7      519.87      482.24     19.33 o 
   3   2   7     2227.50     2376.85     46.60 o 
   4   2   7       43.27        7.54     17.18 o 
   5   2   7       15.80       16.90     23.27 o 
   6   2   7        1.25      -38.78     48.22 o 
   7   2   7      348.58      313.42     79.67 o 
   8   2   7       33.03      189.73     75.47 o 
  10   2   7       96.79       83.86     33.54 o 
 -18   3   7      158.04      136.00     45.28 o 
 -17   3   7       83.56       91.82     26.59 o 
 -16   3   7       74.65       79.25     22.03 o 
 -15   3   7       93.45       98.56     13.59 o 
 -14   3   7      366.96      403.12     19.10 o 
 -13   3   7     3707.44     3769.94     50.70 o 
 -12   3   7        3.88       -0.33      8.45 o 
 -11   3   7       85.11       81.72      8.31 o 
 -10   3   7     1286.10     1342.48     19.94 o 
  -9   3   7     2924.52     3150.40     30.91 o 
  -8   3   7     5249.26     5584.10     45.82 o 
  -7   3   7      417.20      410.08      9.65 o 
  -6   3   7     1246.52     1412.04     16.87 o 
  -5   3   7        8.50        8.83      4.04 o 
  -4   3   7     2433.86     2502.57     22.27 o 
  -3   3   7      634.98      683.33     10.90 o 
  -2   3   7       65.63       42.75      5.43 o 
  -1   3   7      558.11      572.83     11.84 o 
   0   3   7       97.80      153.39      8.95 o 
   1   3   7     1214.67     1040.18     20.58 o 
   2   3   7       46.90       23.15      8.43 o 
   3   3   7      685.56      699.11     53.39 o 
   4   3   7        5.31       18.90     15.49 o 
   5   3   7        0.74        3.01     31.46 o 
   6   3   7       98.24      121.59     62.89 o 
   7   3   7      128.41      140.46     64.99 o 
   8   3   7      154.19       98.64     47.03 o 
   9   3   7       89.83      153.04     73.38 o 
 -19   4   7      137.10       43.18     65.51 o 
 -18   4   7        0.51        0.57     26.01 o 
 -17   4   7      337.93      326.37     34.34 o 
 -16   4   7      289.43      305.42     20.46 o 
 -15   4   7        2.94        9.99     12.33 o 
 -14   4   7      469.39      519.74     20.08 o 
 -13   4   7     1143.14      984.74     25.03 o 
 -12   4   7     2050.71     2304.57     32.09 o 
 -11   4   7      344.36      437.18     12.95 o 
 -10   4   7        3.89        5.30      6.17 o 
  -9   4   7      983.47      885.23     15.56 o 
  -8   4   7      101.64       57.66      6.37 o 
  -7   4   7     2613.17     2449.73     24.38 o 
  -6   4   7      285.13      231.27      7.53 o 
  -5   4   7      552.44      527.08      9.64 o 
  -4   4   7     1166.38      956.47     11.87 o 
  -3   4   7      114.06      127.65      6.28 o 
  -2   4   7     1216.40     1280.30     18.31 o 
  -1   4   7        3.43        8.44      6.66 o 
   0   4   7      217.90      186.28     10.41 o 
   1   4   7      810.72      815.45     18.60 o 
   2   4   7      470.10      490.68     19.02 o 
   3   4   7       47.93       72.95     22.85 o 
   4   4   7      444.77      478.37     59.21 o 
   5   4   7      821.16      855.41     71.05 o 
   6   4   7        0.69       -7.03     34.41 o 
   7   4   7      133.22       86.58     45.04 o 
   8   4   7        1.07      -15.72     58.70 o 
 -19   5   7        2.08       13.86     31.52 o 
 -18   5   7      452.22      436.83     39.35 o 
 -17   5   7        5.42      -20.84     20.84 o 
 -16   5   7      354.81      349.73     24.31 o 
 -15   5   7       50.16       21.80     13.04 o 
 -14   5   7      417.46      356.47     18.25 o 
 -13   5   7      358.24      351.78     16.29 o 
 -12   5   7      265.37      212.97     13.02 o 
 -11   5   7     2715.87     2823.63     29.91 o 
 -10   5   7       85.34       68.83      6.91 o 
  -9   5   7     1232.63     1051.56     16.36 o 
  -8   5   7      627.62      736.50     12.60 o 
  -7   5   7      142.83      147.98      7.36 o 
  -6   5   7     4644.79     4780.34     41.23 o 
  -5   5   7     1885.37     2098.16     20.84 o 
  -4   5   7     1213.84     1095.07     14.92 o 
  -3   5   7       10.90        1.97      4.74 o 
  -2   5   7     1348.16     1653.08     23.62 o 
  -1   5   7      950.71     1044.29     17.46 o 
   0   5   7      450.65      397.54     13.37 o 
   1   5   7      169.42      163.12     12.78 o 
   2   5   7       53.53       61.73     16.34 o 
   3   5   7        9.24       33.79     26.78 o 
   4   5   7        0.63      -13.39     29.47 o 
   5   5   7      103.58      161.88     42.82 o 
   6   5   7       48.74       59.21     40.39 o 
   7   5   7        1.12       14.68     59.75 o 
   8   5   7      140.43      115.31     69.18 o 
 -19   6   7       51.66       53.16     60.36 o 
 -18   6   7        2.42      -23.96     25.59 o 
 -17   6   7      638.75      695.70     32.77 o 
 -16   6   7        1.15      -14.30     14.30 o 
 -15   6   7     1885.90     1970.94     37.50 o 
 -14   6   7      484.86      505.79     20.84 o 
 -13   6   7       61.38       48.39      9.72 o 
 -12   6   7      374.59      406.81     13.41 o 
 -11   6   7      157.20      116.71      9.18 o 
 -10   6   7     1334.01     1301.79     19.08 o 
  -9   6   7      165.52      208.21      9.52 o 
  -8   6   7     1700.39     1720.57     21.29 o 
  -7   6   7       54.71       50.86      6.24 o 
  -6   6   7      574.70      748.29     12.68 o 
  -5   6   7      784.81      743.73     12.71 o 
  -4   6   7       45.98       92.43      6.62 o 
  -3   6   7     1961.32     1677.18     24.67 o 
  -2   6   7        1.87       -1.31      7.93 o 
  -1   6   7     1559.58     1725.00     27.67 o 
   0   6   7       21.37       49.65     10.24 o 
   1   6   7       36.79       93.41     15.87 o 
   2   6   7       44.73       67.19     13.60 o 
   3   6   7      307.29      351.28     49.66 o 
   4   6   7      113.20      144.79     40.44 o 
   5   6   7       82.03      107.97     57.65 o 
   6   6   7      123.25      197.07     72.33 o 
   7   6   7       95.12      158.28     66.04 o 
 -19   7   7      169.39      154.66     39.01 o 
 -18   7   7        5.61       30.47     19.07 o 
 -17   7   7       32.02       17.80     18.62 o 
 -16   7   7      386.39      372.76     25.60 o 
 -15   7   7      543.99      513.19     22.14 o 
 -14   7   7     1130.84     1215.27     25.58 o 
 -13   7   7      953.60     1131.05     35.98 o 
 -12   7   7      376.66      403.72     14.89 o 
 -11   7   7       98.68      134.62     10.40 o 
 -10   7   7        6.87        5.59      6.55 o 
  -9   7   7      643.34      566.77     13.28 o 
  -8   7   7     1658.16     1667.07     20.97 o 
  -7   7   7     1041.50      894.96     16.09 o 
  -6   7   7     1067.21      882.76     15.72 o 
  -5   7   7      457.93      533.04     11.97 o 
  -4   7   7       43.33       57.71      6.34 o 
  -3   7   7      113.40       82.76      9.96 o 
  -2   7   7     2490.43     2585.03     39.19 o 
  -1   7   7       84.71       91.33     26.95 o 
   0   7   7     2548.56     2721.79    100.46 o 
   1   7   7        0.55       -0.77     17.70 o 
   2   7   7       22.77       -7.79     28.83 o 
   3   7   7      166.52      186.58     56.60 o 
   4   7   7       40.04       84.07     21.82 o 
   5   7   7      224.12      294.55     80.71 o 
   6   7   7        1.21      -14.68     51.36 o 
 -19   8   7       70.13       51.04     29.05 o 
 -18   8   7      256.02      237.39     28.76 o 
 -17   8   7       12.57        2.81     24.69 o 
 -16   8   7      587.71      541.01     26.37 o 
 -15   8   7      267.35      245.17     19.59 o 
 -14   8   7      545.29      655.03     29.42 o 
 -13   8   7       50.01       34.42     11.60 o 
 -12   8   7       34.69       22.23      9.90 o 
 -11   8   7     3219.68     3742.48     42.04 o 
 -10   8   7      608.31      546.91     14.69 o 
  -9   8   7     2247.83     2437.43     27.19 o 
  -8   8   7       42.75       68.19      8.37 o 
  -7   8   7      526.96      509.09     12.82 o 
  -6   8   7     1266.14     1478.16     22.47 o 
  -5   8   7      494.62      577.91     12.74 o 
  -4   8   7      759.16      711.92     21.27 o 
  -3   8   7        2.27       11.06     11.89 o 
  -2   8   7      137.11      118.21     23.13 o 
  -1   8   7      850.28      933.93     53.90 o 
   0   8   7        3.06       29.89     22.32 o 
   1   8   7     1746.27     1670.37     87.87 o 
   2   8   7      167.35      136.27     53.46 o 
   3   8   7        2.55       75.47     51.36 o 
   4   8   7        8.31       -3.68     20.02 o 
   5   8   7        2.32       15.72     50.31 o 
 -19   9   7        8.36      -26.62     40.53 o 
 -18   9   7        0.32       -1.91     27.56 o 
 -17   9   7       20.35        0.92     18.54 o 
 -16   9   7       55.92       47.36     21.11 o 
 -15   9   7       84.31      100.53     16.24 o 
 -14   9   7      260.37      217.73     18.20 o 
 -13   9   7      202.95      184.60     20.08 o 
 -12   9   7       94.29       56.85     12.63 o 
 -11   9   7      460.03      487.12     17.59 o 
 -10   9   7      387.90      401.20     15.90 o 
  -9   9   7        3.98       -2.83      7.28 o 
  -8   9   7       45.41       40.47      7.82 o 
  -7   9   7      152.38      153.09      9.59 o 
  -6   9   7       88.37      124.18      9.22 o 
  -5   9   7      626.45      700.57     22.86 o 
  -4   9   7      375.87      421.91     21.19 o 
  -3   9   7      419.42      347.30     24.43 o 
  -2   9   7      226.51      184.63     31.15 o 
  -1   9   7       20.65       69.67     26.75 o 
   0   9   7      300.40      190.87     41.78 o 
   1   9   7       12.76       24.94     22.85 o 
   2   9   7      178.35      143.10     29.21 o 
   3   9   7       53.51       42.76     25.61 o 
   4   9   7      105.52      125.79     67.09 o 
 -19  10   7       35.84       93.11     49.99 o 
 -18  10   7       14.85        3.73     24.77 o 
 -17  10   7        3.58      -18.35     18.35 o 
 -16  10   7      106.12      115.00     24.33 o 
 -15  10   7       19.93      -14.09     14.09 o 
 -14  10   7        5.23       -7.80     14.00 o 
 -13  10   7        0.84      -11.31     11.31 o 
 -12  10   7        2.63        3.85     12.59 o 
 -11  10   7      328.75      387.45     19.31 o 
 -10  10   7      102.16      130.97     12.29 o 
  -9  10   7      407.32      457.47     17.50 o 
  -8  10   7      170.55      193.45     11.20 o 
  -7  10   7      355.57      335.39     15.06 o 
  -6  10   7        1.62       -5.58     12.13 o 
  -5  10   7      115.27      129.83     25.06 o 
  -4  10   7      457.84      524.23     26.67 o 
  -3  10   7       18.36       28.26     16.49 o 
  -2  10   7      835.98      785.47     41.80 o 
  -1  10   7      292.02      334.02     34.64 o 
   0  10   7      339.27      276.09     37.41 o 
   1  10   7       27.53       -1.11     25.38 o 
   2  10   7       38.44       11.08     26.82 o 
   3  10   7      439.59      515.73     94.34 o 
 -19  11   7       13.20       43.97     37.12 o 
 -18  11   7      112.82      114.94     38.51 o 
 -17  11   7        2.43      -19.15     21.57 o 
 -16  11   7       93.52       94.06     19.15 o 
 -15  11   7      379.06      377.94     25.80 o 
 -14  11   7        1.51        0.53     15.18 o 
 -13  11   7      752.05      689.43     26.86 o 
 -12  11   7      499.28      573.61     25.58 o 
 -11  11   7      478.02      368.96     20.14 o 
 -10  11   7      144.91       88.42     12.77 o 
  -9  11   7       29.54       47.24     10.50 o 
  -8  11   7      766.68      750.29     26.92 o 
  -7  11   7      162.68      176.46     17.71 o 
  -6  11   7      309.55      347.23     26.33 o 
  -5  11   7      315.95      379.45     31.68 o 
  -4  11   7      244.79      230.18     27.97 o 
  -3  11   7        5.41       10.45     18.92 o 
  -2  11   7       48.71       64.33     26.03 o 
  -1  11   7       89.47      128.32     65.51 o 
   0  11   7      111.88      121.55     32.16 o 
   1  11   7      258.49      223.71     71.28 o 
   2  11   7       32.03        9.43     49.27 o 
 -19  12   7      125.44       95.39     64.99 o 
 -18  12   7       56.00       50.48     30.97 o 
 -17  12   7       97.82       79.72     29.40 o 
 -16  12   7       64.02      112.27     21.85 o 
 -15  12   7      296.42      286.13     29.76 o 
 -14  12   7      244.93      308.96     26.96 o 
 -13  12   7        8.01       15.52     14.80 o 
 -12  12   7      228.98      250.06     19.07 o 
 -11  12   7        3.98       14.08     14.01 o 
 -10  12   7      793.20      743.46     25.40 o 
  -9  12   7      407.74      343.69     21.86 o 
  -8  12   7       15.72        5.21     24.66 o 
  -7  12   7        2.14        3.26     16.94 o 
  -6  12   7       52.74       29.32     26.68 o 
  -5  12   7      214.98      218.98     32.80 o 
  -4  12   7        1.70      -11.88     17.81 o 
  -3  12   7      165.84      178.11     26.32 o 
  -2  12   7       20.84        9.74     19.51 o 
  -1  12   7        0.08      -14.10     21.61 o 
   0  12   7        1.29       49.55     33.91 o 
 -18  13   7      230.48      255.59     55.19 o 
 -17  13   7       55.69       53.58     20.96 o 
 -16  13   7      201.55      245.69     46.50 o 
 -15  13   7      219.05      240.73     26.36 o 
 -14  13   7      350.27      348.65     27.38 o 
 -13  13   7      113.74       86.58     19.52 o 
 -12  13   7        2.67        7.59     14.94 o 
 -11  13   7      273.49      312.22     25.07 o 
 -10  13   7        3.48       -1.74     13.56 o 
  -9  13   7     1098.00     1074.01     61.58 o 
  -8  13   7        0.50       17.74     19.32 o 
  -7  13   7       73.30       72.67     47.60 o 
  -6  13   7       28.28       46.15     25.34 o 
  -5  13   7        5.84       12.05     26.07 o 
  -4  13   7       40.26       13.56     30.65 o 
  -3  13   7      104.75      116.49     36.29 o 
  -2  13   7      217.63      261.71     33.51 o 
  -1  13   7        9.65       -3.54     23.59 o 
 -18  14   7       59.54       58.70     60.80 o 
 -17  14   7       32.19       15.29     22.82 o 
 -16  14   7        0.59        3.39     21.26 o 
 -15  14   7       51.51       48.47     24.71 o 
 -14  14   7      278.22      333.49     39.38 o 
 -13  14   7      300.51      341.56     28.37 o 
 -12  14   7        1.98       -6.54     17.54 o 
 -11  14   7       58.41       54.67     19.49 o 
 -10  14   7       77.91       66.87     23.56 o 
  -9  14   7       18.90       16.70     18.67 o 
  -8  14   7      144.59      151.92     22.85 o 
  -7  14   7       30.01       34.33     26.32 o 
  -6  14   7      196.65      109.55     31.00 o 
  -5  14   7       16.73       -9.99     45.07 o 
  -4  14   7       19.63        7.43     30.59 o 
  -3  14   7      247.10      246.45     47.69 o 
 -17  15   7      282.88      241.18     44.00 o 
 -16  15   7       19.89       32.29     29.48 o 
 -15  15   7      131.37      148.88     32.82 o 
 -14  15   7      176.80      199.43     32.05 o 
 -13  15   7      114.83      105.03     32.03 o 
 -12  15   7      480.97      607.05     41.65 o 
 -11  15   7       20.76       12.10     22.81 o 
 -10  15   7       82.84       86.47     23.16 o 
  -9  15   7        9.15        6.46     19.45 o 
  -8  15   7       13.22       17.52     27.23 o 
  -7  15   7      132.12      141.11     44.03 o 
  -6  15   7       46.20       55.16     35.51 o 
  -5  15   7       99.05       73.43     76.00 o 
  -4  15   7        0.36       -4.09     32.68 o 
 -15  16   7        5.30        2.33     26.25 o 
 -14  16   7        7.12       -3.03     33.30 o 
 -13  16   7       30.32       53.48     37.31 o 
 -12  16   7        4.19       18.32     26.42 o 
 -11  16   7      226.94      164.67     44.74 o 
 -10  16   7       27.29       19.92     24.49 o 
  -9  16   7      154.50      174.33     32.69 o 
  -8  16   7        4.21       14.91     34.41 o 
  -7  16   7       10.14       24.11     35.58 o 
 -12  17   7       22.36      -13.42     29.85 o 
 -11  17   7        1.08      -14.71     24.28 o 
   2 -19   8       15.71      -11.74     29.65 o 
   3 -19   8       35.42       34.70     33.23 o 
   4 -19   8        0.43      -42.82     42.82 o 
   5 -19   8      325.13      425.97     44.61 o 
   6 -19   8       62.00       52.20     24.07 o 
   7 -19   8       89.33       98.09     28.27 o 
   8 -19   8        5.42        7.72     22.46 o 
   9 -19   8        0.60       -4.67     39.79 o 
   0 -18   8       15.40       46.15     30.63 o 
   1 -18   8      121.77      140.26     36.37 o 
   2 -18   8        0.44        0.87     29.85 o 
   3 -18   8        3.33      -10.82     20.72 o 
   4 -18   8      177.73      167.85     27.60 o 
   5 -18   8       47.94       22.00     19.08 o 
   6 -18   8      165.50      136.58     21.33 o 
   7 -18   8        3.98       -5.98     18.47 o 
   8 -18   8       32.34       13.82     38.58 o 
   9 -18   8       73.96       34.67     36.05 o 
  10 -18   8       30.03       27.34     41.46 o 
  11 -18   8       37.31       75.14     55.03 o 
  -2 -17   8        5.13       35.83     28.31 o 
  -1 -17   8        8.52       -7.72     24.86 o 
   0 -17   8      271.57      340.00     38.13 o 
   1 -17   8       24.63       39.65     18.73 o 
   2 -17   8      207.14      197.28     28.04 o 
   3 -17   8        7.21      -17.33     17.33 o 
   4 -17   8      276.40      245.83     23.97 o 
   5 -17   8       61.30       63.46     18.60 o 
   6 -17   8       30.90       16.11     15.86 o 
   7 -17   8      281.31      306.75     36.41 o 
   8 -17   8       24.12       13.30     25.00 o 
   9 -17   8      166.58      160.26     30.11 o 
  10 -17   8        8.13       24.71     25.66 o 
  11 -17   8       41.48       36.32     37.50 o 
  12 -17   8        4.60       -7.18     34.57 o 
  -4 -16   8      199.36      188.19     28.88 o 
  -3 -16   8       92.07      127.67     27.56 o 
  -2 -16   8      300.88      255.99     32.16 o 
  -1 -16   8       19.58       36.67     20.42 o 
   0 -16   8        5.76      -14.83     15.95 o 
   1 -16   8      275.36      264.09     24.01 o 
   2 -16   8       98.61      114.19     18.47 o 
   3 -16   8      597.48      546.01     29.81 o 
   4 -16   8      210.46      258.00     24.20 o 
   5 -16   8      595.84      634.08     27.56 o 
   6 -16   8       57.08       44.50     15.12 o 
   7 -16   8       40.41       35.45     14.24 o 
   8 -16   8     1022.78     1080.66     42.99 o 
   9 -16   8      202.62      183.02     29.42 o 
  10 -16   8       90.23       96.02     26.34 o 
  11 -16   8        8.51        3.30     24.01 o 
  12 -16   8       29.04      -12.04     27.99 o 
  13 -16   8        3.82      -20.82     58.70 o 
  -5 -15   8       10.16       46.88     27.38 o 
  -4 -15   8       38.35        4.29     20.16 o 
  -3 -15   8      177.24      142.27     22.81 o 
  -2 -15   8      224.35      327.06     27.26 o 
  -1 -15   8      769.65      652.40     33.11 o 
   0 -15   8      177.64      127.84     17.96 o 
   1 -15   8      205.15      225.34     20.32 o 
   2 -15   8        0.75       -1.27     11.84 o 
   3 -15   8      267.21      260.56     19.10 o 
   4 -15   8     1107.67     1135.47     35.40 o 
   5 -15   8      223.82      283.66     20.03 o 
   6 -15   8      830.10      805.82     27.41 o 
   7 -15   8        6.77       -0.96     17.56 o 
   8 -15   8        1.56       -8.25     15.56 o 
   9 -15   8      279.41      246.49     25.37 o 
  10 -15   8        6.79       28.81     19.70 o 
  11 -15   8      411.48      460.60     32.74 o 
  12 -15   8        4.16       38.00     30.46 o 
  13 -15   8      160.86      166.25     45.40 o 
  -7 -14   8       73.20       74.31     65.94 o 
  -6 -14   8       31.54       76.04     28.74 o 
  -5 -14   8      342.12      301.29     29.88 o 
  -4 -14   8      121.44      157.97     26.96 o 
  -3 -14   8      607.29      666.41     33.49 o 
  -2 -14   8       37.67       36.04     15.89 o 
  -1 -14   8       76.28        0.37     12.77 o 
   0 -14   8      807.29      906.77     29.80 o 
   1 -14   8      291.60      288.31     17.29 o 
   2 -14   8      813.30      871.30     24.41 o 
   3 -14   8       43.69       16.58     11.04 o 
   4 -14   8       53.21       17.26     16.19 o 
   5 -14   8     1393.08     1440.00     36.18 o 
   6 -14   8        2.02       -9.66     11.62 o 
   7 -14   8      115.80      143.37     19.20 o 
   8 -14   8       37.60       -8.07     14.75 o 
   9 -14   8      661.25      797.28     37.21 o 
  10 -14   8        4.87       -0.68     16.29 o 
  11 -14   8       40.83       27.55     25.50 o 
  12 -14   8      434.97      502.43     59.10 o 
  13 -14   8      179.15      241.72     45.81 o 
  -8 -13   8       27.14      -26.35     26.35 o 
  -7 -13   8       17.47       -6.90     22.55 o 
  -6 -13   8      215.27      211.39     28.13 o 
  -5 -13   8        0.31       -8.95     17.78 o 
  -4 -13   8       35.55        7.17     19.22 o 
  -3 -13   8       98.32       96.91     19.24 o 
  -2 -13   8      201.23      189.69     15.51 o 
  -1 -13   8      145.45      118.17     13.06 o 
   0 -13   8      216.98      228.80     15.17 o 
   1 -13   8       18.76       33.29     10.44 o 
   2 -13   8       24.48       -4.93      9.08 o 
   3 -13   8        5.42        2.87      8.96 o 
   4 -13   8      260.32      296.64     14.96 o 
   5 -13   8      151.07      141.19     12.40 o 
   6 -13   8      560.46      564.73     26.64 o 
   7 -13   8      431.12      492.35     25.35 o 
   8 -13   8      227.06      239.58     21.70 o 
   9 -13   8      216.39      188.28     20.77 o 
  10 -13   8      185.58      168.05     22.65 o 
  11 -13   8       15.34        0.23     26.03 o 
  12 -13   8        3.55      -25.59     25.59 o 
  13 -13   8      281.62      254.17     51.52 o 
  -9 -12   8        1.32        7.67     26.10 o 
  -8 -12   8       77.98       64.40     22.63 o 
  -7 -12   8       27.72        1.89     18.31 o 
  -6 -12   8        0.85        3.15     16.59 o 
  -5 -12   8      134.18      101.26     19.29 o 
  -4 -12   8        0.68       12.32     14.33 o 
  -3 -12   8      472.41      517.37     21.80 o 
  -2 -12   8      103.36      109.60     11.83 o 
  -1 -12   8       30.73       28.28      9.94 o 
   0 -12   8      907.91      960.28     24.66 o 
   1 -12   8        3.00       -5.12      7.58 o 
   2 -12   8       30.40       14.28      7.92 o 
   3 -12   8       96.13      122.99      9.93 o 
   4 -12   8      635.42      749.22     19.63 o 
   5 -12   8       37.14       35.25      8.93 o 
   6 -12   8     1804.95     1928.13     39.41 o 
   7 -12   8        0.56        3.17     13.39 o 
   8 -12   8        8.93       31.51     16.54 o 
   9 -12   8     1151.83     1129.76     29.43 o 
  10 -12   8      112.99      142.60     25.36 o 
  11 -12   8      555.97      478.99     38.75 o 
  12 -12   8       17.14       19.80     32.38 o 
  13 -12   8      168.36      139.05     34.31 o 
  14 -12   8       93.39      111.65     44.34 o 
 -10 -11   8        3.84      -13.63     29.35 o 
  -9 -11   8       58.67       86.20     23.25 o 
  -8 -11   8      115.87       76.87     21.65 o 
  -7 -11   8      357.80      435.17     25.82 o 
  -6 -11   8       33.27       44.08     15.47 o 
  -5 -11   8        5.07       11.82     12.60 o 
  -4 -11   8      677.06      622.89     21.47 o 
  -3 -11   8       14.14        9.67      9.91 o 
  -2 -11   8      845.35      963.62     21.69 o 
  -1 -11   8       19.01       11.55      8.04 o 
   0 -11   8      538.85      519.79     14.85 o 
   1 -11   8       36.95       34.83      8.26 o 
   2 -11   8       21.88       17.42      7.21 o 
   3 -11   8      338.33      397.07     13.49 o 
   4 -11   8     1112.55     1139.22     21.81 o 
   5 -11   8      944.75     1099.47     23.56 o 
   6 -11   8      144.04      182.45     14.79 o 
   7 -11   8     3202.70     3567.15     56.86 o 
   8 -11   8      635.12      651.47     25.88 o 
   9 -11   8      323.74      361.95     23.87 o 
  10 -11   8      251.43      332.93     45.56 o 
  11 -11   8       62.29       33.17     22.59 o 
  12 -11   8      977.07      922.31     66.42 o 
  13 -11   8        4.56       -4.33     27.05 o 
  14 -11   8      196.90      164.58     42.90 o 
 -11 -10   8       48.77       33.34     27.74 o 
 -10 -10   8       38.31        6.48     20.14 o 
  -9 -10   8        5.72       13.00     15.13 o 
  -8 -10   8        0.83        7.70     14.84 o 
  -7 -10   8       71.27       81.30     16.75 o 
  -6 -10   8       16.79       17.20     14.48 o 
  -5 -10   8      351.75      400.38     16.71 o 
  -4 -10   8      748.95      719.76     20.29 o 
  -3 -10   8      110.26       98.85     11.24 o 
  -2 -10   8      775.00      812.32     16.86 o 
  -1 -10   8       32.07       33.95      7.22 o 
   0 -10   8       70.99       46.14      7.33 o 
   1 -10   8      796.05      760.80     14.48 o 
   2 -10   8        0.84        3.61      5.88 o 
   3 -10   8     1100.56     1110.98     17.95 o 
   4 -10   8      190.04      172.96     11.34 o 
   5 -10   8       20.09       14.31      7.87 o 
   6 -10   8      105.79       77.87     10.23 o 
   7 -10   8     2928.65     3034.02     39.59 o 
   8 -10   8      755.19      698.37     20.73 o 
   9 -10   8        4.59        4.98     15.09 o 
  10 -10   8      220.41      239.02     26.03 o 
  11 -10   8       20.39        7.17     20.64 o 
  12 -10   8        0.17       18.20     26.16 o 
  13 -10   8       67.61       50.63     30.29 o 
  14 -10   8        6.28        2.20     29.55 o 
 -12  -9   8       82.76      103.80     31.20 o 
 -11  -9   8        0.75      -16.67     18.15 o 
 -10  -9   8        4.19        6.90     17.55 o 
  -9  -9   8       31.76       43.59     16.33 o 
  -8  -9   8      112.65       74.93     16.04 o 
  -7  -9   8        0.14        0.97     11.56 o 
  -6  -9   8      339.40      346.54     14.94 o 
  -5  -9   8       43.21       41.43      8.93 o 
  -4  -9   8      379.75      454.07     13.42 o 
  -3  -9   8     1191.94     1290.18     20.63 o 
  -2  -9   8        1.03       -1.77      6.34 o 
  -1  -9   8     1334.09     1371.63     19.50 o 
   0  -9   8      304.40      351.79     11.02 o 
   1  -9   8      513.33      486.75     13.04 o 
   2  -9   8     5454.43     5569.99     46.50 o 
   3  -9   8      145.77      120.72      8.66 o 
   4  -9   8      137.90      160.83      9.78 o 
   5  -9   8     1789.78     1901.81     24.91 o 
   6  -9   8        9.60       14.49      7.42 o 
   7  -9   8     2561.21     2566.46     36.42 o 
   8  -9   8      271.11      277.49     17.57 o 
   9  -9   8      164.38      191.51     19.96 o 
  10  -9   8       25.41      -10.72     15.79 o 
  11  -9   8      183.05      218.67     23.56 o 
  12  -9   8       39.94       16.48     23.21 o 
  13  -9   8       74.44       52.77     26.95 o 
 -13  -8   8        0.62      -18.31     25.66 o 
 -12  -8   8        2.17       -4.20     20.74 o 
 -11  -8   8        5.56       10.23     18.50 o 
 -10  -8   8      124.35       81.46     17.26 o 
  -9  -8   8      591.42      628.29     27.31 o 
  -8  -8   8      108.28       83.29     14.12 o 
  -7  -8   8       70.10       60.95      9.31 o 
  -6  -8   8      202.30      173.94     10.66 o 
  -5  -8   8        7.23       10.17      7.54 o 
  -4  -8   8      704.88      721.88     15.14 o 
  -3  -8   8       60.44       61.70      8.13 o 
  -2  -8   8     1615.54     1607.94     28.24 o 
  -1  -8   8        1.54        0.48      5.44 o 
   0  -8   8     3697.72     3480.38     32.05 o 
   1  -8   8        4.69        6.03      5.57 o 
   2  -8   8       35.34       37.71      6.51 o 
   3  -8   8      129.03       55.08      7.44 o 
   4  -8   8       17.14       10.81      6.45 o 
   5  -8   8      861.89      728.09     14.37 o 
   6  -8   8      355.04      325.69     11.92 o 
   7  -8   8     1890.33     1990.87     37.62 o 
   8  -8   8      656.64      656.56     25.08 o 
   9  -8   8       16.67        9.29     13.64 o 
  10  -8   8      163.65      158.53     20.71 o 
  11  -8   8        2.09        1.25     16.62 o 
  12  -8   8      175.77      198.41     26.22 o 
  13  -8   8        2.27        8.96     26.18 o 
 -13  -7   8       94.79       81.46     32.26 o 
 -12  -7   8        6.71       10.24     18.40 o 
 -11  -7   8      235.16      209.66     20.88 o 
 -10  -7   8        2.00       -8.36     13.44 o 
  -9  -7   8        0.62       -1.00     11.83 o 
  -8  -7   8     1139.43     1117.93     22.53 o 
  -7  -7   8      613.06      572.20     14.71 o 
  -6  -7   8     1011.14     1158.19     18.96 o 
  -5  -7   8     1124.27     1013.67     17.84 o 
  -4  -7   8      772.01      819.09     15.15 o 
  -3  -7   8     4557.19     4612.91     45.32 o 
  -2  -7   8      244.93      176.44      8.66 o 
  -1  -7   8     2643.15     2712.80     27.13 o 
   0  -7   8     1878.36     1969.17     24.83 o 
   1  -7   8     6434.38     6612.66     49.21 o 
   2  -7   8     2139.13     2124.82     23.76 o 
   3  -7   8      163.89      142.39      8.22 o 
   4  -7   8       88.37      126.69      6.80 o 
   5  -7   8       42.90       61.35      7.89 o 
   6  -7   8     2950.95     3125.15     40.28 o 
   7  -7   8       69.46       41.09     12.79 o 
   8  -7   8        8.91       11.24     13.11 o 
   9  -7   8        2.53       -0.81     13.44 o 
  10  -7   8        4.98       -7.73     15.70 o 
  11  -7   8        5.74       -2.43     16.90 o 
  12  -7   8       19.40        0.58     20.98 o 
  13  -7   8      174.93      216.11     34.15 o 
 -14  -6   8       21.29       -3.24     22.72 o 
 -13  -6   8       25.97       14.16     20.46 o 
 -12  -6   8       21.15       18.24     15.41 o 
 -11  -6   8      160.10      162.39     19.51 o 
 -10  -6   8     2358.63     2497.47     57.35 o 
  -9  -6   8      403.05      408.62     17.66 o 
  -8  -6   8      212.81      234.75     11.21 o 
  -7  -6   8      524.57      546.36     16.31 o 
  -6  -6   8     1745.09     1691.68     22.94 o 
  -5  -6   8     2198.06     2075.76     24.05 o 
  -4  -6   8      356.01      391.18     10.82 o 
  -3  -6   8     3179.13     2917.85     31.05 o 
  -2  -6   8      654.80      573.50     12.25 o 
  -1  -6   8      762.34      770.50     12.63 o 
   0  -6   8     3482.43     3511.67     31.14 o 
   1  -6   8      947.55     1185.24     15.95 o 
   2  -6   8     3535.35     3600.33     32.57 o 
   3  -6   8      148.84      138.21      7.80 o 
   4  -6   8      196.53      281.04      9.83 o 
   5  -6   8     4749.44     4710.02     47.01 o 
   6  -6   8     1575.76     1691.35     32.47 o 
   7  -6   8      316.86      348.89     18.46 o 
   8  -6   8       65.04       21.80     13.66 o 
   9  -6   8      109.00       73.38     16.84 o 
  10  -6   8       23.08       12.69     15.40 o 
  11  -6   8      394.91      409.86     29.96 o 
  12  -6   8       11.72        2.24     20.54 o 
  13  -6   8        0.42       28.71     32.23 o 
 -15  -5   8       19.18       -6.65     27.57 o 
 -14  -5   8      162.43      138.32     27.59 o 
 -13  -5   8       15.07        9.82     15.73 o 
 -12  -5   8      489.06      520.60     44.06 o 
 -11  -5   8      937.91      952.01     62.06 o 
 -10  -5   8       93.39       53.12     14.19 o 
  -9  -5   8     1286.31     1364.77     22.15 o 
  -8  -5   8     1680.30     1792.97     26.37 o 
  -7  -5   8     1096.89     1112.32     18.74 o 
  -6  -5   8      130.83      133.13      8.38 o 
  -5  -5   8     1958.74     2111.68     24.68 o 
  -4  -5   8      768.84      912.38     14.22 o 
  -3  -5   8      790.54      931.45     15.20 o 
  -2  -5   8    10512.03    10208.93     73.52 o 
  -1  -5   8        0.51        6.06      4.18 o 
   0  -5   8      199.77      269.58      7.94 o 
   1  -5   8      338.43      389.46      9.46 o 
   2  -5   8     1108.19     1404.65     17.56 o 
   3  -5   8      546.00      544.68     11.07 o 
   4  -5   8      126.56      163.62      9.05 o 
   5  -5   8     3318.53     3404.20     40.55 o 
   6  -5   8     1179.38     1115.23     25.81 o 
   7  -5   8      385.68      355.81     18.03 o 
   8  -5   8        8.86       -0.53     11.76 o 
   9  -5   8      356.64      382.69     20.18 o 
  10  -5   8      427.27      387.01     21.26 o 
  11  -5   8       63.53       33.93     16.36 o 
  12  -5   8       66.00       19.65     23.40 o 
 -15  -4   8       61.35       58.80     25.84 o 
 -14  -4   8        8.73      -13.99     20.74 o 
 -13  -4   8      493.43      551.66     49.11 o 
 -12  -4   8       32.56        9.74     16.05 o 
 -11  -4   8      266.00      310.83     20.15 o 
 -10  -4   8      148.72      224.22     11.54 o 
  -9  -4   8       12.10        6.37      8.63 o 
  -8  -4   8      232.52      244.27     11.50 o 
  -7  -4   8       52.11       43.51      7.59 o 
  -6  -4   8     4137.59     4096.86     40.01 o 
  -5  -4   8     2359.18     2594.30     26.64 o 
  -4  -4   8      422.86      335.32      9.56 o 
  -3  -4   8     1028.55     1036.90     14.10 o 
  -2  -4   8      143.23      155.14      6.03 o 
  -1  -4   8     6197.71     6075.03     45.04 o 
   0  -4   8      420.90      434.13      9.03 o 
   1  -4   8     1581.89     1517.99     18.04 o 
   2  -4   8     1034.60     1186.49     16.28 o 
   3  -4   8      337.55      280.94      8.97 o 
   4  -4   8     1867.23     1835.80     25.03 o 
   5  -4   8      282.29      293.04     11.74 o 
   6  -4   8      108.39      126.54     10.91 o 
   7  -4   8        0.49       -6.92      9.70 o 
   8  -4   8     1822.28     2051.99     61.32 o 
   9  -4   8        0.45        0.19     11.67 o 
  10  -4   8        6.64       12.63     13.66 o 
  11  -4   8      103.35       99.94     19.16 o 
  12  -4   8       90.83      105.70     23.24 o 
 -16  -3   8        1.36       -9.02     26.51 o 
 -15  -3   8      110.01       91.75     26.81 o 
 -14  -3   8       21.21       -0.40     19.40 o 
 -13  -3   8      123.32       88.31     19.34 o 
 -12  -3   8      546.03      516.06     26.52 o 
 -11  -3   8       77.98       44.51      8.89 o 
 -10  -3   8     1577.84     1642.83     26.40 o 
  -9  -3   8      823.52      868.59     18.20 o 
  -8  -3   8      169.04      180.24      9.78 o 
  -7  -3   8     1351.87     1523.94     21.95 o 
  -6  -3   8      708.25      797.37     15.24 o 
  -5  -3   8     6339.27     6343.97     52.69 o 
  -4  -3   8      495.95      549.51     10.85 o 
  -3  -3   8        8.17        1.84      4.04 o 
  -2  -3   8      389.60      450.32      8.90 o 
  -1  -3   8      228.96      291.30      6.86 o 
   0  -3   8      272.42      322.78      7.54 o 
   1  -3   8       69.86       84.82      5.60 o 
   2  -3   8     2063.84     1922.04     23.36 o 
   3  -3   8       93.85       98.55      7.23 o 
   4  -3   8     1685.18     1602.45     25.61 o 
   5  -3   8        6.48       -6.45      6.45 o 
   6  -3   8       15.98        1.90      8.39 o 
   7  -3   8     2668.70     2526.47     37.57 o 
   8  -3   8       40.83       53.41     11.94 o 
   9  -3   8      636.25      750.97     34.33 o 
  10  -3   8       10.24       13.83     14.80 o 
  11  -3   8        4.84        7.11     17.70 o 
  12  -3   8       88.72       59.33     23.69 o 
 -16  -2   8      115.27      142.00     58.02 o 
 -15  -2   8        8.01       15.34     21.96 o 
 -14  -2   8       93.54      105.63     20.49 o 
 -13  -2   8      219.58      180.53     19.90 o 
 -12  -2   8        3.69       -5.95      9.25 o 
 -11  -2   8      824.53      889.34     21.33 o 
 -10  -2   8       89.28       88.57     10.17 o 
  -9  -2   8     1960.74     1974.57     26.60 o 
  -8  -2   8      417.40      416.67     12.14 o 
  -7  -2   8      150.46      230.54      9.47 o 
  -6  -2   8      370.83      306.65      9.95 o 
  -5  -2   8     1352.44     1456.36     17.08 o 
  -4  -2   8     3062.82     2558.62     21.45 o 
  -3  -2   8       15.08        6.91      3.07 o 
  -2  -2   8     3507.14     3019.12     25.89 o 
  -1  -2   8       35.78       61.44      4.14 o 
   0  -2   8     1241.73     1135.83     14.88 o 
   1  -2   8     1455.01     1273.37     17.79 o 
   2  -2   8      962.95      907.06     14.32 o 
   3  -2   8     3620.75     3248.82     39.88 o 
   4  -2   8     2469.71     2469.50     31.45 o 
   5  -2   8     1175.23     1204.46     30.76 o 
   6  -2   8     1220.05     1230.40     27.40 o 
   7  -2   8      525.98      578.99     23.06 o 
   8  -2   8      983.58      956.74     52.28 o 
   9  -2   8       78.39       81.23     16.86 o 
  10  -2   8      122.41       95.34     15.93 o 
  11  -2   8        0.10        8.52     21.89 o 
 -17  -1   8       23.85       -3.96     31.34 o 
 -16  -1   8        6.45       34.61     26.79 o 
 -15  -1   8      370.18      377.54     34.91 o 
 -14  -1   8       13.93      -14.47     15.35 o 
 -13  -1   8       33.26       26.26     13.43 o 
 -12  -1   8      349.08      448.20     17.65 o 
 -11  -1   8       43.71       31.43      9.31 o 
 -10  -1   8      163.83      164.49     10.84 o 
  -9  -1   8     1304.08     1374.32     21.14 o 
  -8  -1   8     1531.14     1469.84     20.17 o 
  -7  -1   8     2177.48     2181.74     23.41 o 
  -6  -1   8      891.20      698.43     12.65 o 
  -5  -1   8       18.83       33.18      5.12 o 
  -4  -1   8      270.66      244.71      6.43 o 
  -3  -1   8       57.26       34.01      4.58 o 
  -2  -1   8      462.93      415.96      8.06 o 
  -1  -1   8     3021.07     2897.45     28.48 o 
   0  -1   8     1723.99     1738.93     20.37 o 
   1  -1   8     1129.31     1263.71     16.52 o 
   2  -1   8      390.08      460.89     11.28 o 
   3  -1   8       91.40       68.09      7.46 o 
   4  -1   8      627.47      676.55     16.18 o 
   5  -1   8      111.67      121.32     10.15 o 
   6  -1   8     1595.09     1607.28     31.35 o 
   7  -1   8       86.47       72.02     13.71 o 
   8  -1   8      114.37       75.62     25.87 o 
   9  -1   8       10.41        5.61     17.36 o 
  10  -1   8       10.23        4.38     22.52 o 
  11  -1   8      202.37      189.74     25.21 o 
 -17   0   8        1.25      -24.51     24.51 o 
 -16   0   8       17.43       37.52     27.69 o 
 -15   0   8       27.82       20.82     19.02 o 
 -14   0   8      163.49      167.81     19.76 o 
 -13   0   8      251.51      247.72     17.57 o 
 -12   0   8      600.02      610.38     19.69 o 
 -11   0   8      463.39      446.84     14.85 o 
 -10   0   8      112.49      105.41      9.33 o 
  -9   0   8      343.36      301.40     11.52 o 
  -8   0   8     1464.83     1457.66     18.96 o 
  -7   0   8       36.48       19.04      5.73 o 
  -6   0   8      264.22      291.32      8.40 o 
  -5   0   8       35.24        4.05      3.82 o 
  -4   0   8      272.02      241.57      6.90 o 
  -3   0   8     1211.46     1280.61     14.13 o 
  -2   0   8     1360.48     1194.83     14.51 o 
  -1   0   8     1071.37     1251.35     15.41 o 
   0   0   8     3586.95     3509.19     34.21 o 
   1   0   8     1407.15     1582.15     20.21 o 
   2   0   8        6.36        1.47      6.16 o 
   3   0   8       38.21       27.20      9.01 o 
   4   0   8      130.69      120.61      9.91 o 
   5   0   8      627.25      606.52     27.93 o 
   6   0   8      110.39      119.89     19.67 o 
   7   0   8     1587.59     1628.63     44.58 o 
   8   0   8       13.29        1.35     13.45 o 
   9   0   8      249.88      274.40     28.83 o 
  10   0   8       12.31      -13.63     33.54 o 
 -18   1   8       17.95      -13.67     31.96 o 
 -17   1   8       60.58       47.33     28.86 o 
 -16   1   8       12.57       18.12     21.61 o 
 -15   1   8      104.96       91.51     21.85 o 
 -14   1   8      104.03       91.31     14.26 o 
 -13   1   8      191.65      176.59     15.03 o 
 -12   1   8       92.26       81.66     12.09 o 
 -11   1   8      151.30      168.79     11.46 o 
 -10   1   8        6.78        4.71      6.54 o 
  -9   1   8     2576.17     2405.10     26.78 o 
  -8   1   8     1025.91      975.89     16.25 o 
  -7   1   8      319.08      321.33      9.16 o 
  -6   1   8     2403.86     2201.87     20.45 o 
  -5   1   8      177.66      183.13      6.38 o 
  -4   1   8     5831.38     6166.44     44.96 o 
  -3   1   8       71.53       92.02      4.67 o 
  -2   1   8     1954.34     2039.84     20.60 o 
  -1   1   8       47.76       55.73      5.24 o 
   0   1   8      100.74       84.70      6.30 o 
   1   1   8     1574.02     1456.93     22.25 o 
   2   1   8     1552.74     1541.94     30.18 o 
   3   1   8      606.97      555.83     21.45 o 
   4   1   8       30.23       16.02      9.44 o 
   5   1   8        1.59       10.80     22.85 o 
   6   1   8       14.94      -11.53     49.27 o 
   7   1   8      130.25      142.56     68.13 o 
   8   1   8      111.24      133.13     32.50 o 
   9   1   8       14.02       30.40     27.25 o 
  10   1   8      117.22      128.93     38.78 o 
 -18   2   8       58.29       34.75     32.68 o 
 -17   2   8      121.70      142.50     27.76 o 
 -16   2   8      152.09      136.68     25.17 o 
 -15   2   8        5.90       -2.48     12.79 o 
 -14   2   8      164.51      161.72     15.51 o 
 -13   2   8     1464.79     1435.96     32.01 o 
 -12   2   8        9.04        3.25      9.00 o 
 -11   2   8      123.46      101.88      9.85 o 
 -10   2   8      351.32      390.56     11.80 o 
  -9   2   8     1288.88     1345.94     19.72 o 
  -8   2   8     3685.81     3590.34     33.30 o 
  -7   2   8      253.90      258.49      8.33 o 
  -6   2   8      871.97      761.37     11.71 o 
  -5   2   8     1022.79     1014.83     12.90 o 
  -4   2   8      664.34      606.18     11.20 o 
  -3   2   8     4063.99     4379.00     35.28 o 
  -2   2   8      210.30      237.88      7.21 o 
  -1   2   8     1245.07     1187.09     16.78 o 
   0   2   8      233.19      286.92      9.29 o 
   1   2   8      340.11      313.99     11.74 o 
   2   2   8      150.66      160.76     10.87 o 
   3   2   8        2.02       -3.35     15.04 o 
   4   2   8      981.84      952.23     57.56 o 
   5   2   8      203.10      187.11     48.92 o 
   6   2   8       85.26       99.58     63.94 o 
   7   2   8        0.17       85.95     64.99 o 
   8   2   8       28.75       76.52     66.04 o 
   9   2   8       36.63        0.00     25.16 o 
 -18   3   8       46.55       65.68     34.65 o 
 -17   3   8      512.99      663.62     43.38 o 
 -16   3   8        0.87        6.25     13.39 o 
 -15   3   8       50.26       51.97     15.68 o 
 -14   3   8     1447.86     1524.21     34.71 o 
 -13   3   8      200.30      230.88     15.90 o 
 -12   3   8     2712.17     2918.72     39.09 o 
 -11   3   8       75.82      119.45      9.09 o 
 -10   3   8        5.27       -5.95      5.95 o 
  -9   3   8     2035.86     2005.04     29.65 o 
  -8   3   8      295.27      273.44      9.80 o 
  -7   3   8     2691.57     2641.17     23.99 o 
  -6   3   8      193.80      164.92      7.00 o 
  -5   3   8     1611.45     1397.55     15.55 o 
  -4   3   8       15.45       19.11      4.24 o 
  -3   3   8      471.95      398.45      9.39 o 
  -2   3   8     2932.61     2786.12     29.65 o 
  -1   3   8      216.87      269.91      9.61 o 
   0   3   8       14.55       21.38      6.98 o 
   1   3   8        9.41        9.58      7.18 o 
   2   3   8        2.88        4.72      9.69 o 
   3   3   8      231.64      265.75     37.67 o 
   4   3   8      368.86      439.85     45.97 o 
   5   3   8      194.97      238.13     76.00 o 
   6   3   8       14.16       62.33     78.62 o 
   7   3   8       72.94       29.61     81.76 o 
   8   3   8        0.02      -48.22     48.22 o 
 -19   4   8       24.73        2.43     29.02 o 
 -18   4   8      870.31     1134.01     60.74 o 
 -17   4   8       26.76        6.45     13.44 o 
 -16   4   8      509.55      546.68     47.84 o 
 -15   4   8      321.72      294.49     18.18 o 
 -14   4   8        8.45       10.27     12.27 o 
 -13   4   8      630.41      574.64     21.49 o 
 -12   4   8       26.01       31.72      8.13 o 
 -11   4   8     2039.11     1831.55     23.98 o 
 -10   4   8     1798.41     2009.31     26.00 o 
  -9   4   8     1253.75     1288.39     18.54 o 
  -8   4   8       19.37       20.42      5.63 o 
  -7   4   8      168.73      201.63      7.71 o 
  -6   4   8     1479.80     1408.48     16.37 o 
  -5   4   8     1848.38     2071.30     21.71 o 
  -4   4   8     3234.66     3466.17     30.66 o 
  -3   4   8        0.10       -4.72      4.72 o 
  -2   4   8     1132.39     1166.73     18.49 o 
  -1   4   8       79.79       52.76      7.72 o 
   0   4   8      314.16      366.71     16.13 o 
   1   4   8      578.24      581.51     20.28 o 
   2   4   8     1228.34     1206.85     69.14 o 
   3   4   8     1701.17     1582.16     71.05 o 
   4   4   8      131.08      166.99     35.44 o 
   5   4   8        0.77      -33.02     33.02 o 
   6   4   8       37.29       36.10     58.18 o 
   7   4   8       61.37      121.59     68.13 o 
 -19   5   8       92.25       75.86     30.80 o 
 -18   5   8        4.50       25.60     25.19 o 
 -17   5   8      692.34      674.39     34.19 o 
 -16   5   8        2.85      -14.45     14.45 o 
 -15   5   8      366.18      356.23     19.47 o 
 -14   5   8       96.39       63.45     13.82 o 
 -13   5   8        1.78       -4.02      8.91 o 
 -12   5   8      652.02      647.60     16.96 o 
 -11   5   8      219.25      170.11      9.84 o 
 -10   5   8      589.38      430.88     12.12 o 
  -9   5   8      195.15      200.80      9.98 o 
  -8   5   8      940.81     1035.35     16.82 o 
  -7   5   8      519.41      500.92     10.46 o 
  -6   5   8      200.36      224.26      8.09 o 
  -5   5   8       87.91       29.06      5.74 o 
  -4   5   8        0.72        0.21      5.49 o 
  -3   5   8     1835.35     1770.10     23.77 o 
  -2   5   8      664.36      601.75     17.49 o 
  -1   5   8      336.75      310.43     14.04 o 
   0   5   8      206.61      228.02     14.49 o 
   1   5   8       40.93       34.27     13.32 o 
   2   5   8      250.06      214.62     32.23 o 
   3   5   8        0.74       -8.56     25.81 o 
   4   5   8       51.57      101.82     38.65 o 
   5   5   8       76.29       34.56     36.64 o 
   6   5   8      191.28       69.18     59.75 o 
 -19   6   8      192.53      276.16     45.70 o 
 -18   6   8        5.16       -1.40     17.53 o 
 -17   6   8        0.44      -15.85     15.85 o 
 -16   6   8      648.83      661.48     29.65 o 
 -15   6   8      160.58      181.91     17.35 o 
 -14   6   8      440.03      482.62     22.99 o 
 -13   6   8        1.90       -2.26      9.10 o 
 -12   6   8      215.93      274.18     12.62 o 
 -11   6   8     1061.99     1068.03     22.11 o 
 -10   6   8        3.43        6.34      6.53 o 
  -9   6   8      136.13      122.34      9.75 o 
  -8   6   8      185.29      148.89      8.79 o 
  -7   6   8      328.73      333.01     10.65 o 
  -6   6   8      164.44      217.67      8.57 o 
  -5   6   8      230.69      224.79      9.27 o 
  -4   6   8      104.29      147.78      8.13 o 
  -3   6   8       17.51       12.91      8.44 o 
  -2   6   8     1610.03     1473.73     30.08 o 
  -1   6   8      408.30      327.84     22.68 o 
   0   6   8     1348.69     1121.01     45.63 o 
   1   6   8        5.60       23.99     20.43 o 
   2   6   8       79.79       73.21     18.32 o 
   3   6   8       13.62       18.73     34.25 o 
   4   6   8      204.80      183.44     58.70 o 
   5   6   8      621.78      716.99     99.58 o 
 -19   7   8       50.04       41.98     21.24 o 
 -18   7   8      315.18      270.45     30.06 o 
 -17   7   8        0.13      -16.65     18.46 o 
 -16   7   8      679.14      649.50     27.97 o 
 -15   7   8       42.93       46.95     14.82 o 
 -14   7   8      169.15      158.26     13.98 o 
 -13   7   8     1402.09     1585.70     29.86 o 
 -12   7   8      521.82      493.15     16.92 o 
 -11   7   8     2199.87     2163.99     28.80 o 
 -10   7   8       80.66       64.42      8.51 o 
  -9   7   8      428.14      413.34     12.17 o 
  -8   7   8      165.59      198.18     10.79 o 
  -7   7   8     1338.12     1546.87     23.12 o 
  -6   7   8     1775.77     1658.31     25.22 o 
  -5   7   8      144.25      249.87      9.62 o 
  -4   7   8      985.63     1006.82     24.79 o 
  -3   7   8      214.51      219.24     15.68 o 
  -2   7   8      167.77      203.23     20.81 o 
  -1   7   8     1531.24     1564.35     44.33 o 
   0   7   8       19.63       51.74     20.80 o 
   1   7   8      755.41      762.49     44.84 o 
   2   7   8      130.27      149.33     41.48 o 
   3   7   8       16.16        0.00     40.88 o 
   4   7   8       74.43       75.47     54.51 o 
 -19   8   8        1.43      -14.58     40.89 o 
 -18   8   8       29.48       65.09     27.38 o 
 -17   8   8      194.09      193.88     26.61 o 
 -16   8   8        4.49      -20.18     20.18 o 
 -15   8   8      451.57      433.94     31.90 o 
 -14   8   8        0.24       -8.47     12.21 o 
 -13   8   8      414.81      399.91     23.52 o 
 -12   8   8      757.32      818.07     23.58 o 
 -11   8   8        8.42       25.92      9.76 o 
 -10   8   8      812.64      771.57     19.45 o 
  -9   8   8      147.51      180.76     10.37 o 
  -8   8   8       21.78       32.50      7.54 o 
  -7   8   8      161.10      200.29     10.42 o 
  -6   8   8      372.40      376.44     13.95 o 
  -5   8   8     1442.22     1401.80     27.16 o 
  -4   8   8      388.57      353.06     22.59 o 
  -3   8   8      274.26      216.27     24.33 o 
  -2   8   8      374.31      375.07     28.71 o 
  -1   8   8      141.80      175.24     38.78 o 
   0   8   8      700.21      852.68    102.20 o 
   1   8   8      117.79       32.88     35.06 o 
   2   8   8       16.87        4.19     45.07 o 
   3   8   8      151.94      315.52     75.47 o 
 -19   9   8       10.74        3.89     42.51 o 
 -18   9   8       10.36        2.34     40.71 o 
 -17   9   8        1.34      -13.63     22.36 o 
 -16   9   8      163.89      130.07     18.11 o 
 -15   9   8       10.54       13.15     14.39 o 
 -14   9   8       48.73       44.55     16.16 o 
 -13   9   8       33.93        7.57     12.52 o 
 -12   9   8      295.58      354.54     20.57 o 
 -11   9   8      884.69      982.65     25.88 o 
 -10   9   8       63.63       48.53     10.55 o 
  -9   9   8     1444.16     1467.22     27.35 o 
  -8   9   8      580.29      639.14     18.30 o 
  -7   9   8      822.06      793.70     23.03 o 
  -6   9   8        3.02        0.30     11.35 o 
  -5   9   8       42.83       17.29     15.95 o 
  -4   9   8     2246.03     2637.14     60.98 o 
  -3   9   8       33.37        3.54     17.47 o 
  -2   9   8      694.42      685.59     44.10 o 
  -1   9   8      526.54      544.29     55.52 o 
   0   9   8      419.63      361.72     51.37 o 
   1   9   8       23.29       17.49     23.97 o 
   2   9   8        0.98       26.55     40.88 o 
 -19  10   8        4.00       65.08     49.34 o 
 -18  10   8        2.88      -10.13     29.21 o 
 -17  10   8       90.05       60.92     22.94 o 
 -16  10   8        0.94      -15.86     15.86 o 
 -15  10   8      515.79      522.30     28.43 o 
 -14  10   8       17.78       -7.70     15.85 o 
 -13  10   8       24.37       36.08     14.49 o 
 -12  10   8        8.92       27.79     13.33 o 
 -11  10   8      311.48      357.26     17.62 o 
 -10  10   8        6.34       -1.35     10.65 o 
  -9  10   8        6.90       -4.78      9.51 o 
  -8  10   8      274.56      346.93     17.87 o 
  -7  10   8       63.05       35.27     19.32 o 
  -6  10   8      669.61      582.97     33.55 o 
  -5  10   8      131.02      143.87     24.14 o 
  -4  10   8      675.23      666.25     39.05 o 
  -3  10   8      198.30      189.00     27.10 o 
  -2  10   8      420.63      315.06     37.22 o 
  -1  10   8      312.38      369.35     47.77 o 
   0  10   8       43.07       20.75     26.17 o 
   1  10   8      236.92      227.87     37.04 o 
 -19  11   8      192.63      170.86     77.57 o 
 -18  11   8       82.78       62.02     29.09 o 
 -17  11   8       17.83        4.51     24.04 o 
 -16  11   8        0.41        8.02     17.78 o 
 -15  11   8      263.85      273.74     27.58 o 
 -14  11   8      497.97      594.32     32.34 o 
 -13  11   8       73.62       11.09     16.79 o 
 -12  11   8      806.58      896.29     29.78 o 
 -11  11   8      244.77      250.75     18.84 o 
 -10  11   8      782.34      806.63     25.35 o 
  -9  11   8       33.67       35.30     13.21 o 
  -8  11   8        6.33      -12.77     14.84 o 
  -7  11   8       20.41       11.10     15.45 o 
  -6  11   8       23.16       11.63     23.88 o 
  -5  11   8       94.03       56.64     21.40 o 
  -4  11   8      180.21      175.94     27.53 o 
  -3  11   8      340.56      322.87     36.88 o 
  -2  11   8        9.96      -15.94     36.02 o 
  -1  11   8        0.63        1.41     31.97 o 
   0  11   8        8.73      -30.40     30.40 o 
 -18  12   8      165.42      158.09     38.64 o 
 -17  12   8       74.93       52.60     32.41 o 
 -16  12   8      187.62      221.71     26.83 o 
 -15  12   8      124.05      150.43     24.09 o 
 -14  12   8      163.16      158.74     32.49 o 
 -13  12   8       54.98       76.43     18.61 o 
 -12  12   8       48.52       11.48     15.18 o 
 -11  12   8      632.32      679.19     31.00 o 
 -10  12   8        1.54       26.93     15.34 o 
  -9  12   8      976.17      995.11     43.90 o 
  -8  12   8       21.35      -17.31     17.31 o 
  -7  12   8       95.46       72.52     25.60 o 
  -6  12   8        0.57      -20.88     20.88 o 
  -5  12   8       28.04        9.89     22.96 o 
  -4  12   8      373.49      342.79     39.73 o 
  -3  12   8       74.36       97.25     30.10 o 
  -2  12   8       62.34       29.14     58.70 o 
  -1  12   8       42.18       83.86     40.88 o 
 -18  13   8      171.68      257.37     77.04 o 
 -17  13   8       16.58       18.82     22.79 o 
 -16  13   8        2.63        6.99     21.77 o 
 -15  13   8      160.86      199.97     28.09 o 
 -14  13   8      423.93      446.54     40.24 o 
 -13  13   8      913.02      917.30     39.04 o 
 -12  13   8      112.99      126.35     23.00 o 
 -11  13   8      343.25      246.88     30.57 o 
 -10  13   8      197.08      216.45     31.58 o 
  -9  13   8       76.38      111.91     25.95 o 
  -8  13   8      572.30      630.22     47.27 o 
  -7  13   8       40.20       25.48     25.63 o 
  -6  13   8      258.05      274.59     36.54 o 
  -5  13   8       44.42       30.89     25.76 o 
  -4  13   8       14.06       35.64     42.98 o 
  -3  13   8      140.70       50.31     41.93 o 
  -2  13   8       85.57      123.69     47.17 o 
 -17  14   8      362.11      457.75     42.83 o 
 -16  14   8      101.21      146.31     32.77 o 
 -15  14   8       43.07       63.55     26.86 o 
 -14  14   8       20.40       12.58     21.54 o 
 -13  14   8        1.12      -19.55     19.55 o 
 -12  14   8      316.44      299.09     33.32 o 
 -11  14   8       49.58       27.66     23.16 o 
 -10  14   8      190.88      187.65     28.00 o 
  -9  14   8        6.02       -2.87     19.97 o 
  -8  14   8       10.33      -24.52     24.52 o 
  -7  14   8        4.45      -15.70     24.92 o 
  -6  14   8       37.72       46.62     40.36 o 
  -5  14   8      103.11      140.46     50.31 o 
  -4  14   8       97.07      112.16     49.27 o 
 -16  15   8      208.56      221.12     33.84 o 
 -15  15   8       16.66       20.04     28.75 o 
 -14  15   8       49.47      -17.50     32.50 o 
 -13  15   8        3.05       18.23     27.24 o 
 -12  15   8      163.91      162.91     33.16 o 
 -11  15   8      237.52      268.59     37.31 o 
 -10  15   8       58.45       72.20     32.95 o 
  -9  15   8       45.15       11.97     22.77 o 
  -8  15   8        0.03        4.43     33.57 o 
  -7  15   8       32.48       11.53     47.17 o 
  -6  15   8      120.08      139.41     55.56 o 
 -14  16   8        9.66      -22.78     42.45 o 
 -13  16   8        2.41       35.64     30.19 o 
 -12  16   8       19.77       22.27     28.68 o 
 -11  16   8       24.36       12.19     29.21 o 
 -10  16   8      267.79      292.01     45.51 o 
  -9  16   8        0.41      -46.12     46.12 o 
   2 -19   9        0.43       36.69     44.03 o 
   3 -19   9      115.07      128.34     33.55 o 
   4 -19   9       63.34       62.26     31.60 o 
   5 -19   9        5.92      -25.00     25.23 o 
   6 -19   9      262.44      274.75     33.14 o 
   7 -19   9      131.43      113.33     26.80 o 
   8 -19   9      366.54      308.51     66.56 o 
   0 -18   9      102.20       78.41     42.98 o 
   1 -18   9       79.03       19.01     31.71 o 
   2 -18   9       76.00       65.52     24.19 o 
   3 -18   9        9.40      -16.74     20.71 o 
   4 -18   9      155.16      126.94     23.67 o 
   5 -18   9      167.74      172.91     24.97 o 
   6 -18   9       36.87       44.61     19.75 o 
   7 -18   9      453.60      518.98     57.84 o 
   8 -18   9      193.76       97.42     34.37 o 
   9 -18   9       33.24       -1.87     39.51 o 
  10 -18   9        4.73        6.12     47.17 o 
  -2 -17   9        6.32        3.65     25.01 o 
  -1 -17   9        3.16      -11.50     23.68 o 
   0 -17   9        5.03       25.39     21.16 o 
   1 -17   9       38.80       30.41     21.02 o 
   2 -17   9      102.97       65.14     20.98 o 
   3 -17   9      415.42      383.31     28.03 o 
   4 -17   9       46.00       58.26     19.04 o 
   5 -17   9      121.63      124.33     21.41 o 
   6 -17   9      305.61      361.79     23.65 o 
   7 -17   9      118.20      141.78     45.21 o 
   8 -17   9       14.19        4.84     21.46 o 
   9 -17   9       91.65       87.91     28.81 o 
  10 -17   9      286.65      234.27     46.88 o 
  11 -17   9       20.95      -10.19     41.69 o 
  -4 -16   9        5.45      -12.12     21.36 o 
  -3 -16   9       76.31      103.28     26.98 o 
  -2 -16   9       63.36       57.62     21.79 o 
  -1 -16   9      692.93      738.63     51.50 o 
   0 -16   9      135.49      134.74     21.26 o 
   1 -16   9       16.26      -15.32     15.32 o 
   2 -16   9       27.50       43.11     19.37 o 
   3 -16   9        0.62        8.15     14.82 o 
   4 -16   9      495.60      578.33     28.25 o 
   5 -16   9      370.37      321.37     24.11 o 
   6 -16   9      444.79      444.92     23.61 o 
   7 -16   9       30.86       -0.11     18.60 o 
   8 -16   9        4.43       12.12     22.03 o 
   9 -16   9      472.13      551.07     42.75 o 
  10 -16   9        2.17       37.99     26.16 o 
  11 -16   9       38.55       60.22     40.85 o 
  12 -16   9       10.25      -41.41     41.41 o 
  -6 -15   9      149.57       64.99     63.94 o 
  -5 -15   9      284.26      350.54     44.18 o 
  -4 -15   9        3.65      -17.61     17.61 o 
  -3 -15   9       12.48      -10.86     17.07 o 
  -2 -15   9      190.15      190.40     25.51 o 
  -1 -15   9       50.92       29.48     15.66 o 
   0 -15   9     1052.96      996.89     42.67 o 
   1 -15   9      649.38      611.45     25.95 o 
   2 -15   9      242.62      249.46     20.37 o 
   3 -15   9       32.48       37.05     14.11 o 
   4 -15   9       34.78       59.37     14.73 o 
   5 -15   9      713.26      721.13     28.07 o 
   6 -15   9      221.53      274.25     25.75 o 
   7 -15   9      262.27      278.70     24.16 o 
   8 -15   9        6.80        5.33     16.42 o 
   9 -15   9       62.49       95.02     21.79 o 
  10 -15   9        5.09        8.22     19.10 o 
  11 -15   9      110.55      118.33     35.95 o 
  12 -15   9       64.23       25.22     36.42 o 
  -7 -14   9       11.43        5.64     30.11 o 
  -6 -14   9        2.50       27.70     26.71 o 
  -5 -14   9        3.65      -15.84     18.81 o 
  -4 -14   9       53.19       31.04     18.37 o 
  -3 -14   9       72.06      116.24     19.56 o 
  -2 -14   9      817.07      731.90     29.34 o 
  -1 -14   9       35.68       21.25     12.18 o 
   0 -14   9       33.04       29.26     13.24 o 
   1 -14   9      431.47      372.39     21.24 o 
   2 -14   9      242.59      266.99     19.70 o 
   3 -14   9      183.97      171.15     17.97 o 
   4 -14   9       19.63       -3.02     12.78 o 
   5 -14   9      180.33      193.24     15.56 o 
   6 -14   9       48.96       47.25     16.36 o 
   7 -14   9     1010.74     1085.29     35.80 o 
   8 -14   9     1512.08     1610.73     51.20 o 
   9 -14   9      696.51      609.24     32.53 o 
  10 -14   9      199.85      244.86     34.09 o 
  11 -14   9       29.31       34.57     26.36 o 
  12 -14   9      103.23       49.87     36.47 o 
  13 -14   9      479.46      513.71     71.89 o 
  -8 -13   9       78.83       58.88     29.65 o 
  -7 -13   9        0.10        9.25     21.07 o 
  -6 -13   9       26.89      -10.41     19.07 o 
  -5 -13   9       51.09       58.26     20.63 o 
  -4 -13   9      164.42      206.87     32.21 o 
  -3 -13   9      361.37      402.55     28.82 o 
  -2 -13   9       78.53       88.48     14.03 o 
  -1 -13   9      105.40      101.49     13.22 o 
   0 -13   9      664.21      667.87     24.09 o 
   1 -13   9       48.29       26.07     11.13 o 
   2 -13   9        7.02       -2.29     10.20 o 
   3 -13   9     1299.62     1310.55     25.55 o 
   4 -13   9      772.80      759.57     22.73 o 
   5 -13   9      836.14      917.66     31.92 o 
   6 -13   9      485.17      515.37     25.72 o 
   7 -13   9       21.15       45.15     15.97 o 
   8 -13   9      205.53      210.30     20.26 o 
   9 -13   9      216.04      198.19     14.45 o 
  10 -13   9       87.97      105.90     27.80 o 
  11 -13   9      845.29      965.49     59.26 o 
  12 -13   9        0.33      -25.75     25.75 o 
  13 -13   9      238.53      326.62     62.66 o 
  -9 -12   9       63.00       46.34     28.36 o 
  -8 -12   9      113.01      136.34     25.17 o 
  -7 -12   9       82.68       75.33     22.39 o 
  -6 -12   9      132.64      103.32     21.54 o 
  -5 -12   9      110.65      103.75     19.22 o 
  -4 -12   9      505.80      486.82     24.97 o 
  -3 -12   9       25.30       17.80     11.16 o 
  -2 -12   9      598.90      558.35     19.52 o 
  -1 -12   9       98.65      108.35     12.81 o 
   0 -12   9        5.23       11.78      9.70 o 
   1 -12   9       41.14       35.05      9.05 o 
   2 -12   9       16.30        7.75      8.51 o 
   3 -12   9        4.11       -0.54      8.39 o 
   4 -12   9      216.22      222.91     12.71 o 
   5 -12   9     1413.35     1515.82     39.04 o 
   6 -12   9      101.31      112.57     15.41 o 
   7 -12   9      938.07      998.03     31.00 o 
   8 -12   9      291.56      295.31     28.20 o 
   9 -12   9       48.09       42.20     23.09 o 
  10 -12   9      501.62      500.22     42.69 o 
  11 -12   9      170.46      216.34     36.19 o 
  12 -12   9      859.60      897.88     69.62 o 
  13 -12   9       40.01       45.23     52.34 o 
 -10 -11   9        1.61      -13.20     26.60 o 
  -9 -11   9        3.48       -3.76     19.99 o 
  -8 -11   9      276.20      252.61     27.75 o 
  -7 -11   9      102.16      106.48     19.94 o 
  -6 -11   9      715.84      705.48     27.64 o 
  -5 -11   9       19.54       19.01     11.72 o 
  -4 -11   9     1471.38     1596.89     32.81 o 
  -3 -11   9       70.97       83.80     12.14 o 
  -2 -11   9      422.46      427.53     16.63 o 
  -1 -11   9     1680.59     1635.63     26.49 o 
   0 -11   9       29.24       26.76      8.69 o 
   1 -11   9     1772.60     2019.73     27.84 o 
   2 -11   9      181.28      233.29     11.53 o 
   3 -11   9     1285.42     1340.13     23.75 o 
   4 -11   9     1050.25     1131.65     29.28 o 
   5 -11   9      667.50      599.09     21.94 o 
   6 -11   9      557.77      624.37     23.19 o 
   7 -11   9     2067.68     2263.19     36.74 o 
   8 -11   9     3214.36     3210.79     65.13 o 
   9 -11   9       62.07       55.03     23.16 o 
  10 -11   9      113.50      137.85     25.57 o 
  11 -11   9      341.77      372.90     40.95 o 
  12 -11   9       36.91       13.31     26.86 o 
  13 -11   9      212.33      203.26     37.62 o 
 -11 -10   9       20.00      -13.59     27.39 o 
 -10 -10   9       42.81       72.05     22.65 o 
  -9 -10   9       73.68      111.63     21.45 o 
  -8 -10   9       76.16       67.69     19.21 o 
  -7 -10   9        9.88       -5.13     12.76 o 
  -6 -10   9       26.70       13.74     12.50 o 
  -5 -10   9      765.04      744.27     24.70 o 
  -4 -10   9        5.13        9.56      9.96 o 
  -3 -10   9      916.28      969.39     20.15 o 
  -2 -10   9        1.69        7.99      8.09 o 
  -1 -10   9      235.64      224.41     11.77 o 
   0 -10   9      617.67      651.37     15.37 o 
   1 -10   9      121.06      145.95      9.41 o 
   2 -10   9     3872.02     4188.11     49.62 o 
   3 -10   9      223.47      274.67     12.82 o 
   4 -10   9     1729.77     1865.15     27.29 o 
   5 -10   9       50.86       28.51      8.56 o 
   6 -10   9       88.87       85.79      9.21 o 
   7 -10   9      358.28      350.35     20.29 o 
   8 -10   9      268.52      206.47     21.42 o 
   9 -10   9       79.19       75.96     21.58 o 
  10 -10   9       53.07       55.10     20.24 o 
  11 -10   9       28.89       20.99     25.50 o 
  12 -10   9        5.43       -2.01     27.10 o 
  13 -10   9       82.52       89.77     34.05 o 
 -12  -9   9       57.65       22.83     39.64 o 
 -11  -9   9        3.88       28.68     19.73 o 
 -10  -9   9        7.18      -14.00     17.12 o 
  -9  -9   9       81.83       92.16     19.96 o 
  -8  -9   9       13.66        3.94     14.40 o 
  -7  -9   9      273.07      309.62     15.62 o 
  -6  -9   9      133.06      135.02     12.11 o 
  -5  -9   9       15.87       16.93      9.32 o 
  -4  -9   9        7.25        9.47      8.46 o 
  -3  -9   9      241.00      279.89     12.21 o 
  -2  -9   9      439.00      440.59     13.22 o 
  -1  -9   9      115.90      109.04      8.91 o 
   0  -9   9     1600.47     1579.42     21.03 o 
   1  -9   9        4.18       -0.62      6.16 o 
   2  -9   9      958.91      988.80     16.75 o 
   3  -9   9      647.98      688.15     16.16 o 
   4  -9   9        0.62       -4.01      7.22 o 
   5  -9   9      473.76      451.13     13.21 o 
   6  -9   9        8.23       -8.23      8.23 o 
   7  -9   9      877.28      893.66     26.81 o 
   8  -9   9      170.71      139.12     14.57 o 
   9  -9   9      336.03      370.37     26.32 o 
  10  -9   9       65.13       55.08     18.55 o 
  11  -9   9       35.57       25.11     22.85 o 
  12  -9   9      196.27      269.99     34.38 o 
  13  -9   9       46.55       50.40     30.27 o 
 -13  -8   9       68.32      141.06     32.23 o 
 -12  -8   9        0.14        0.43     21.39 o 
 -11  -8   9      122.21      160.64     23.29 o 
 -10  -8   9       84.76       76.26     19.64 o 
  -9  -8   9      176.62      279.78     22.79 o 
  -8  -8   9      137.45      170.00     12.89 o 
  -7  -8   9        0.95       -8.76      8.76 o 
  -6  -8   9      168.70      146.80     11.15 o 
  -5  -8   9      123.73      167.20     10.89 o 
  -4  -8   9     1357.72     1293.79     23.64 o 
  -3  -8   9      219.74      241.52     10.84 o 
  -2  -8   9     1257.26     1313.83     19.91 o 
  -1  -8   9      744.20      618.81     13.64 o 
   0  -8   9     1485.87     1485.63     19.26 o 
   1  -8   9     1125.45     1127.07     16.94 o 
   2  -8   9      130.16      208.37     10.57 o 
   3  -8   9       63.73       88.68      8.39 o 
   4  -8   9      635.21      778.72     13.96 o 
   5  -8   9       13.59        0.81      7.34 o 
   6  -8   9      797.37      776.22     22.01 o 
   7  -8   9        8.13       17.89     10.17 o 
   8  -8   9       23.20       31.10     14.18 o 
   9  -8   9        5.90       16.43     15.72 o 
  10  -8   9      152.61       89.60     19.15 o 
  11  -8   9       24.89        1.11     19.86 o 
  12  -8   9       38.59       73.01     29.05 o 
 -13  -7   9       19.06        9.13     25.27 o 
 -12  -7   9      455.70      405.96     30.34 o 
 -11  -7   9       51.53       87.32     19.77 o 
 -10  -7   9      701.77      721.15     31.10 o 
  -9  -7   9      309.23      337.55     15.24 o 
  -8  -7   9      195.54      211.29     13.20 o 
  -7  -7   9      416.05      367.15     14.89 o 
  -6  -7   9      526.57      641.19     15.20 o 
  -5  -7   9     2185.23     2124.98     26.57 o 
  -4  -7   9     1184.88     1298.07     20.98 o 
  -3  -7   9     4094.98     4047.72     39.00 o 
  -2  -7   9      411.55      398.77     16.11 o 
  -1  -7   9      271.31      301.31      9.74 o 
   0  -7   9     2493.76     2416.67     25.12 o 
   1  -7   9      778.17      771.92     15.05 o 
   2  -7   9       94.48       88.99      7.88 o 
   3  -7   9      466.62      441.60     11.24 o 
   4  -7   9       30.80       34.46      8.22 o 
   5  -7   9        0.68       -7.75      7.75 o 
   6  -7   9        7.99        5.73     11.30 o 
   7  -7   9       15.05       19.80     12.57 o 
   8  -7   9      389.69      339.08     22.89 o 
   9  -7   9       28.62       54.50     16.46 o 
  10  -7   9       40.10       -1.74     15.78 o 
  11  -7   9      156.74      262.46     27.53 o 
  12  -7   9        2.26      -20.44     20.44 o 
 -14  -6   9      168.12      181.95     34.51 o 
 -13  -6   9       30.12        4.87     19.73 o 
 -12  -6   9       11.06       25.70     18.10 o 
 -11  -6   9      456.26      444.29     28.09 o 
 -10  -6   9      289.06      269.64     19.19 o 
  -9  -6   9      956.22      922.77     21.56 o 
  -8  -6   9      635.59      519.65     16.87 o 
  -7  -6   9      183.87      184.53     10.53 o 
  -6  -6   9       82.51       95.26      8.42 o 
  -5  -6   9      325.27      295.37     10.51 o 
  -4  -6   9     1409.99     1420.84     20.72 o 
  -3  -6   9      240.87      220.92      9.91 o 
  -2  -6   9     3602.28     3629.36     33.09 o 
  -1  -6   9       22.68        7.31      4.76 o 
   0  -6   9     1611.59     1619.29     20.24 o 
   1  -6   9      983.26     1047.60     16.17 o 
   2  -6   9      264.60      329.86      8.80 o 
   3  -6   9     2112.15     1801.02     21.51 o 
   4  -6   9      367.96      378.01     12.29 o 
   5  -6   9     1530.18     1390.85     29.54 o 
   6  -6   9      301.14      281.36     20.71 o 
   7  -6   9       14.25      -12.23     12.23 o 
   8  -6   9      402.18      422.55     24.72 o 
   9  -6   9      337.58      344.68     23.46 o 
  10  -6   9      311.51      297.01     24.18 o 
  11  -6   9      102.58      108.79     23.13 o 
  12  -6   9       89.78       64.38     26.99 o 
 -15  -5   9      123.72      106.07     33.13 o 
 -14  -5   9      156.92      197.97     29.94 o 
 -13  -5   9      428.36      502.40     34.76 o 
 -12  -5   9       86.60       97.60     19.96 o 
 -11  -5   9     2129.77     2124.64     50.85 o 
 -10  -5   9        3.86       -8.80      8.80 o 
  -9  -5   9      146.90      219.13     14.57 o 
  -8  -5   9      313.02      319.39     13.65 o 
  -7  -5   9      199.23      199.37     10.61 o 
  -6  -5   9     3407.83     3353.49     33.87 o 
  -5  -5   9     1078.41     1136.94     17.09 o 
  -4  -5   9       10.34       17.97      5.21 o 
  -3  -5   9      173.68      222.29      8.94 o 
  -2  -5   9      146.78      140.56      6.74 o 
  -1  -5   9      756.07      724.09     12.84 o 
   0  -5   9       28.90       34.20      5.55 o 
   1  -5   9     1054.02      967.60     15.09 o 
   2  -5   9     1221.07     1442.56     18.65 o 
   3  -5   9      754.59      770.17     13.21 o 
   4  -5   9      548.46      572.60     17.06 o 
   5  -5   9      821.78      782.17     22.01 o 
   6  -5   9     2055.16     2195.73     39.49 o 
   7  -5   9       58.77       40.21     13.25 o 
   8  -5   9      173.96      172.55     17.74 o 
   9  -5   9        0.51        0.18     14.20 o 
  10  -5   9        8.13        6.42     17.21 o 
  11  -5   9       85.10       72.35     24.94 o 
  12  -5   9       11.39       -0.53     32.08 o 
 -15  -4   9       38.06       59.91     26.23 o 
 -14  -4   9      217.43      215.72     29.34 o 
 -13  -4   9       24.45       38.24     19.55 o 
 -12  -4   9      142.30      136.71     20.60 o 
 -11  -4   9       28.57       28.34     11.98 o 
 -10  -4   9      855.94      782.50     21.44 o 
  -9  -4   9      139.34      136.05     11.35 o 
  -8  -4   9       63.73       97.72      9.92 o 
  -7  -4   9        5.25        5.44      6.76 o
[truncated: 252,702 more chars]
